# Supplementary material for: Macrophage-fibroblast JAK/STAT dependent crosstalk promotes liver metastatic outgrowth in pancreatic cancer
Source: Nat Commun. 2024 Apr 27;15:3593. doi: 10.1038/s41467-024-47949-3 (PMC11055860; doi:10.1038/s41467-024-47949-3)
Supplement: Supplementary file 4 — Supplementary Data 1 [file 41467_2024_47949_MOESM4_ESM.xlsx]

## Sheet: Supplementary Data File 1
Gene	Cluster ID	p_val	avg_log2FC	pct.1	pct.2	p_val_adj
Cyp2e1	c0/vMAF	1.92e-101	2.12986	0.61	0.145	3.34e-97
Sparcl1	c0/vMAF	7.17e-98	1.14945	0.985	0.877	1.25e-93
Lpl	c0/vMAF	5.92e-76	1.10621	0.971	0.764	1.03e-71
Clca3a1	c0/vMAF	3.52e-66	1.03056	0.847	0.536	6.13e-62
Alcam	c0/vMAF	1.19e-33	0.972524	0.647	0.401	2.07e-29
Sept4	c0/vMAF	3.44e-86	0.885443	0.962	0.756	6e-82
Steap4	c0/vMAF	4.2e-40	0.879067	0.512	0.227	7.32e-36
Colec11	c0/vMAF	2.05e-47	0.865588	0.869	0.649	3.58e-43
Klf2	c0/vMAF	3.96e-26	0.860355	0.847	0.707	6.89e-22
Spats2l	c0/vMAF	1.14e-65	0.840186	0.821	0.516	1.98e-61
Gm13889	c0/vMAF	1.22e-66	0.824537	0.97	0.716	2.12e-62
Hand2os1	c0/vMAF	8.16e-66	0.81694	0.88	0.691	1.42e-61
Cebpd	c0/vMAF	7.01e-31	0.783531	0.922	0.754	1.22e-26
Itga8	c0/vMAF	1.23e-51	0.768066	0.538	0.206	2.14e-47
Socs3	c0/vMAF	4.83e-33	0.751377	0.867	0.708	8.41e-29
Bambi	c0/vMAF	5.45e-43	0.74661	0.884	0.682	9.5e-39
Iigp1	c0/vMAF	3.26e-32	0.745655	0.681	0.417	5.68e-28
Tcf21	c0/vMAF	6.95e-31	0.706863	0.787	0.574	1.21e-26
Art4	c0/vMAF	9.67e-46	0.677433	0.818	0.522	1.69e-41
Ifitm1	c0/vMAF	3.76e-36	0.676003	0.791	0.528	6.56e-32
Gucy1a1	c0/vMAF	6.81e-45	0.6741	0.941	0.826	1.19e-40
Lrat	c0/vMAF	2.07e-33	0.672546	0.7	0.414	3.6e-29
Pamr1	c0/vMAF	1.33e-56	0.667199	0.82	0.504	2.32e-52
Tgfbi	c0/vMAF	5.9e-26	0.660617	0.791	0.594	1.03e-21
Hgf	c0/vMAF	1.91e-20	0.653985	0.641	0.465	3.32e-16
Malat1	c0/vMAF	2.77e-26	0.647365	1	0.998	4.83e-22
Rbpms	c0/vMAF	6.31e-46	0.642178	0.888	0.716	1.1e-41
Apoe	c0/vMAF	1.08e-58	0.626852	0.985	0.792	1.88e-54
Fgl2	c0/vMAF	1.51e-19	0.622296	0.429	0.233	2.64e-15
G0s2	c0/vMAF	5.49e-35	0.610916	0.73	0.462	9.57e-31
Tmem176b	c0/vMAF	7.02e-79	0.606828	1	0.998	1.22e-74
Fam180a	c0/vMAF	1.75e-34	0.604717	0.571	0.293	3.05e-30
Hsd11b1	c0/vMAF	4.99e-37	0.604398	0.747	0.44	8.7e-33
Zfp36l1	c0/vMAF	3.26e-51	0.599551	0.999	0.946	5.68e-47
Ednrb	c0/vMAF	3.14e-20	0.593019	0.379	0.189	5.46e-16
Cst3	c0/vMAF	5.74e-60	0.583976	1	0.998	1e-55
Fosb	c0/vMAF	1.77e-20	0.577334	0.9	0.861	3.08e-16
Tshz2	c0/vMAF	4.1e-43	0.573537	0.92	0.737	7.15e-39
Fos	c0/vMAF	4.78e-29	0.571279	0.943	0.936	8.33e-25
Ace	c0/vMAF	1.89e-35	0.570416	0.665	0.378	3.3e-31
Ildr2	c0/vMAF	4.29e-41	0.569172	0.941	0.73	7.47e-37
Zeb2	c0/vMAF	4.27e-47	0.568214	0.989	0.936	7.44e-43
Fbn2	c0/vMAF	5.74e-38	0.566516	0.957	0.769	1e-33
Klf9	c0/vMAF	1.46e-34	0.560071	0.892	0.746	2.54e-30
Masp1	c0/vMAF	3.91e-32	0.558403	0.78	0.566	6.81e-28
Ppp1r15a	c0/vMAF	3.21e-22	0.558259	0.745	0.596	5.59e-18
Mfap2	c0/vMAF	1.9e-35	0.550165	0.983	0.941	3.31e-31
Fgfr2	c0/vMAF	6.15e-33	0.541321	0.853	0.662	1.07e-28
Eva1b	c0/vMAF	1.11e-51	0.539284	0.978	0.897	1.93e-47
Tmem176a	c0/vMAF	6.26e-60	0.536965	1	0.994	1.09e-55
Fdps	c0/vMAF	2.49e-11	-0.689473	0.4	0.513	4.34e-07
Gapdh	c0/vMAF	2.97e-45	-0.694315	0.997	0.999	5.18e-41
Top2a	c0/vMAF	1.01e-06	-0.70005	0.089	0.16	0.0176415
Lsp1	c0/vMAF	7.49e-18	-0.701814	0.491	0.657	1.3e-13
Nes	c0/vMAF	4.48e-19	-0.719684	0.399	0.55	7.81e-15
Birc5	c0/vMAF	8.66e-24	-0.721577	0.022	0.155	1.51e-19
Cd248	c0/vMAF	1.34e-41	-0.726543	0.45	0.694	2.33e-37
Inhba	c0/vMAF	6.05e-12	-0.736419	0.377	0.5	1.05e-07
Bmp1	c0/vMAF	2.45e-64	-0.747247	0.897	0.957	4.28e-60
Il33	c0/vMAF	3.12e-26	-0.756487	0.397	0.616	5.44e-22
Pgk1	c0/vMAF	1.55e-29	-0.788846	0.75	0.876	2.7e-25
Cenpa	c0/vMAF	1.77e-12	-0.793885	0.071	0.174	3.08e-08
Ogn	c0/vMAF	2.25e-16	-0.800164	0.082	0.21	3.92e-12
S100a6	c0/vMAF	2.74e-41	-0.806511	0.94	0.972	4.77e-37
Ccl11	c0/vMAF	3.74e-07	-0.809059	0.041	0.102	0.00651239
Fn1	c0/vMAF	1.61e-34	-0.81113	0.985	0.992	2.8e-30
Loxl2	c0/vMAF	1.83e-50	-0.820941	0.805	0.909	3.19e-46
Pla1a	c0/vMAF	1.15e-40	-0.821764	0.49	0.709	2e-36
Plod2	c0/vMAF	1.14e-59	-0.822346	0.8	0.919	1.98e-55
Thbs1	c0/vMAF	1.21e-14	-0.824814	0.743	0.788	2.11e-10
Col11a1	c0/vMAF	8.94e-27	-0.833999	0.082	0.267	1.56e-22
S100a10	c0/vMAF	2.7e-55	-0.837587	0.787	0.928	4.71e-51
Ube2c	c0/vMAF	1.49e-16	-0.8562	0.033	0.141	2.6e-12
Crip1	c0/vMAF	3.84e-37	-0.872457	0.86	0.939	6.68e-33
Ccl7	c0/vMAF	1.13e-08	-0.872528	0.137	0.234	0.000196229
Fmod	c0/vMAF	4.71e-10	-0.881202	0.196	0.303	8.2e-06
Col5a1	c0/vMAF	7.73e-97	-0.895745	0.978	0.996	1.35e-92
Ackr3	c0/vMAF	2.17e-17	-0.908554	0.044	0.163	3.78e-13
Clec3b	c0/vMAF	2.01e-12	-0.947217	0.056	0.152	3.5e-08
Sdc1	c0/vMAF	8.06e-45	-0.957867	0.561	0.797	1.4e-40
Ly6a	c0/vMAF	1.9e-10	-1.05143	0.13	0.23	3.3e-06
Vcan	c0/vMAF	9.27e-60	-1.05584	0.457	0.759	1.61e-55
Fndc1	c0/vMAF	2.81e-50	-1.06688	0.051	0.319	4.9e-46
Meg3	c0/vMAF	3.03e-29	-1.11676	0.218	0.439	5.29e-25
Serpinf1	c0/vMAF	3.57e-41	-1.13745	0.624	0.779	6.22e-37
Ccn5	c0/vMAF	3.83e-14	-1.14393	0.196	0.334	6.68e-10
Col8a1	c0/vMAF	2.79e-49	-1.16854	0.707	0.866	4.85e-45
Tnc	c0/vMAF	4.15e-30	-1.19329	0.676	0.818	7.23e-26
Cilp	c0/vMAF	6.67e-16	-1.20366	0.121	0.259	1.16e-11
Tpm2	c0/vMAF	2.35e-65	-1.23972	0.74	0.885	4.1e-61
Aldh1a3	c0/vMAF	5.94e-35	-1.27736	0.095	0.322	1.04e-30
Tagln	c0/vMAF	1.65e-49	-1.29554	0.852	0.921	2.88e-45
Cxcl14	c0/vMAF	1.39e-21	-1.32071	0.505	0.631	2.42e-17
Crlf1	c0/vMAF	7.3e-53	-1.40973	0.092	0.391	1.27e-48
Acta2	c0/vMAF	1.98e-41	-1.50564	0.887	0.924	3.44e-37
Timp1	c0/vMAF	5.47e-67	-1.59399	0.961	0.992	9.53e-63
Actg2	c0/vMAF	1.26e-40	-1.64144	0.089	0.331	2.2e-36
Fbln2	c0/vMAF	9.17e-137	-1.82631	0.298	0.801	1.6e-132
Spp1	c0/vMAF	7.36e-22	-1.8672	0.311	0.49	1.28e-17
Cthrc1	c0/vMAF	2.08e-112	-2.36238	0.295	0.726	3.62e-108
Cthrc1	c1/myMAF	1.52e-170	2.37027	0.872	0.31	2.65e-166
Spp1	c1/myMAF	3.82e-43	2.25673	0.572	0.304	6.65e-39
Fbln2	c1/myMAF	4.72e-133	1.66814	0.866	0.379	8.22e-129
Actg2	c1/myMAF	1.32e-51	1.56286	0.395	0.108	2.29e-47
Timp1	c1/myMAF	3.84e-88	1.47226	1	0.964	6.7e-84
Acta2	c1/myMAF	8.15e-58	1.44839	0.94	0.886	1.42e-53
Col8a1	c1/myMAF	2.13e-93	1.42435	0.933	0.705	3.71e-89
Tnc	c1/myMAF	1.25e-54	1.41087	0.884	0.67	2.17e-50
Aldh1a3	c1/myMAF	3.88e-45	1.40053	0.381	0.114	6.76e-41
Tagln	c1/myMAF	3.02e-74	1.37353	0.96	0.845	5.26e-70
Crlf1	c1/myMAF	4.62e-61	1.34672	0.455	0.125	8.05e-57
Cxcl14	c1/myMAF	2.22e-24	1.25665	0.665	0.515	3.87e-20
Tpm2	c1/myMAF	4.62e-73	1.16798	0.912	0.759	8.05e-69
Fn1	c1/myMAF	2.97e-88	1.14087	1	0.982	5.17e-84
Thbs1	c1/myMAF	1.25e-46	1.10403	0.873	0.703	2.18e-42
Pla1a	c1/myMAF	3.84e-93	1.0965	0.85	0.457	6.69e-89
Sdc1	c1/myMAF	1.44e-64	1.05922	0.873	0.571	2.52e-60
Inhba	c1/myMAF	5.43e-43	1.05746	0.622	0.333	9.45e-39
Itm2a	c1/myMAF	1.9e-11	1.04458	0.73	0.732	3.32e-07
Fndc1	c1/myMAF	8.7e-39	0.983197	0.34	0.103	1.52e-34
Vcan	c1/myMAF	3.28e-57	0.965365	0.81	0.498	5.72e-53
Bmp1	c1/myMAF	3.03e-118	0.963942	0.991	0.891	5.28e-114
Col11a1	c1/myMAF	1.74e-35	0.95992	0.317	0.096	3.04e-31
Col12a1	c1/myMAF	2.97e-45	0.956644	0.823	0.585	5.17e-41
Wnt4	c1/myMAF	7.6e-38	0.94117	0.588	0.327	1.32e-33
Ncam1	c1/myMAF	1.99e-53	0.903172	0.889	0.727	3.46e-49
Pgk1	c1/myMAF	1.77e-34	0.902423	0.9	0.766	3.08e-30
Piezo2	c1/myMAF	4.05e-57	0.878506	0.85	0.581	7.06e-53
Nes	c1/myMAF	6.74e-36	0.876698	0.632	0.386	1.17e-31
Lsp1	c1/myMAF	3.47e-19	0.871988	0.665	0.527	6.05e-15
Mmp14	c1/myMAF	6.79e-75	0.861736	0.99	0.943	1.18e-70
Postn	c1/myMAF	9.46e-27	0.848289	0.927	0.841	1.65e-22
Tgfb1	c1/myMAF	7.26e-45	0.839338	0.894	0.755	1.26e-40
Col5a1	c1/myMAF	1.1e-90	0.835524	0.999	0.981	1.92e-86
Mical2	c1/myMAF	2.92e-66	0.829857	0.866	0.587	5.08e-62
Csrp2	c1/myMAF	2.3e-62	0.828692	1	0.987	4.01e-58
Palld	c1/myMAF	3.13e-62	0.820745	0.977	0.95	5.46e-58
Slc16a3	c1/myMAF	1.5e-42	0.804756	0.65	0.371	2.61e-38
Adam19	c1/myMAF	1.07e-61	0.803128	0.689	0.355	1.86e-57
Runx1	c1/myMAF	3.3e-54	0.798778	0.959	0.779	5.75e-50
Loxl2	c1/myMAF	2.22e-48	0.796096	0.922	0.822	3.88e-44
Aldh1a2	c1/myMAF	1.71e-44	0.794076	0.85	0.568	2.98e-40
Col15a1	c1/myMAF	5.12e-32	0.789852	0.926	0.855	8.91e-28
Tln2	c1/myMAF	1.67e-38	0.782441	0.813	0.587	2.91e-34
Map1b	c1/myMAF	2.99e-17	0.77554	0.765	0.655	5.22e-13
Eno1	c1/myMAF	1.74e-28	0.766732	0.845	0.717	3.03e-24
Ptprn	c1/myMAF	7.01e-80	0.766538	0.391	0.048	1.22e-75
Gapdh	c1/myMAF	2.58e-60	0.76633	1	0.997	4.5e-56
Chst11	c1/myMAF	6.55e-61	0.764619	0.843	0.571	1.14e-56
Cdkn2b	c1/myMAF	5.84e-45	0.763927	0.568	0.266	1.02e-40
Plpp1	c1/myMAF	9.17e-73	-0.937696	0.585	0.856	1.6e-68
Crip2	c1/myMAF	1.89e-59	-0.941603	0.562	0.855	3.3e-55
Adamts5	c1/myMAF	1.12e-44	-0.941754	0.193	0.501	1.96e-40
Ccl19	c1/myMAF	8.97e-47	-0.952659	0.378	0.705	1.56e-42
Socs3	c1/myMAF	2.15e-44	-0.959468	0.662	0.856	3.75e-40
Gstt1	c1/myMAF	1.98e-81	-0.967482	0.217	0.65	3.44e-77
Lpl	c1/myMAF	8.09e-59	-0.974314	0.738	0.938	1.41e-54
C1ra	c1/myMAF	8.04e-81	-0.975914	0.364	0.77	1.4e-76
Sod3	c1/myMAF	2.8e-71	-0.976597	0.611	0.915	4.87e-67
Itga8	c1/myMAF	3.35e-71	-0.984388	0.11	0.516	5.83e-67
Col6a6	c1/myMAF	4.86e-53	-0.986849	0.086	0.407	8.48e-49
Clec3b	c1/myMAF	1.21e-24	-0.995646	0.013	0.164	2.11e-20
Sparcl1	c1/myMAF	6.6e-62	-1.00515	0.859	0.971	1.15e-57
Tcf21	c1/myMAF	1.15e-57	-1.00847	0.482	0.791	2e-53
Eln	c1/myMAF	1.2e-62	-1.01043	0.566	0.928	2.08e-58
Clca3a1	c1/myMAF	5.14e-46	-1.01139	0.521	0.782	8.95e-42
Pmp22	c1/myMAF	6.22e-83	-1.01956	0.388	0.802	1.08e-78
C1s1	c1/myMAF	8.13e-72	-1.0272	0.469	0.814	1.42e-67
G0s2	c1/myMAF	5.91e-57	-1.03471	0.369	0.722	1.03e-52
Gstm1	c1/myMAF	3.33e-82	-1.04721	0.128	0.569	5.8e-78
Klf2	c1/myMAF	2.15e-38	-1.07539	0.649	0.848	3.74e-34
Prelp	c1/myMAF	7.61e-84	-1.08143	0.688	0.94	1.33e-79
Ly6a	c1/myMAF	2.48e-22	-1.09989	0.073	0.25	4.32e-18
Steap4	c1/myMAF	1.55e-61	-1.1137	0.128	0.503	2.69e-57
Tgfbi	c1/myMAF	3.38e-53	-1.11436	0.511	0.795	5.88e-49
Ifi27l2a	c1/myMAF	8.67e-39	-1.12764	0.484	0.769	1.51e-34
Vegfd	c1/myMAF	8.3e-46	-1.13953	0.101	0.4	1.45e-41
Htra3	c1/myMAF	2.43e-33	-1.14186	0.581	0.744	4.23e-29
Gm13889	c1/myMAF	2.89e-76	-1.16348	0.672	0.936	5.03e-72
Adamtsl2	c1/myMAF	2.24e-53	-1.19709	0.474	0.779	3.91e-49
Il11ra1	c1/myMAF	7.62e-66	-1.22049	0.243	0.626	1.33e-61
Igfbp4	c1/myMAF	3.61e-76	-1.24589	0.759	0.965	6.29e-72
Ifitm1	c1/myMAF	3.9e-59	-1.25196	0.442	0.78	6.8e-55
Abca8a	c1/myMAF	5.46e-87	-1.27045	0.131	0.589	9.52e-83
Gdf10	c1/myMAF	5.35e-61	-1.30353	0.03	0.367	9.32e-57
Abi3bp	c1/myMAF	8.68e-64	-1.32839	0.103	0.478	1.51e-59
Cebpd	c1/myMAF	1.91e-53	-1.33405	0.715	0.906	3.32e-49
Mgp	c1/myMAF	6.66e-30	-1.34109	0.549	0.765	1.16e-25
Fbln1	c1/myMAF	8.05e-103	-1.386	0.739	0.951	1.4e-98
C3	c1/myMAF	5.07e-21	-1.46524	0.15	0.34	8.83e-17
Fmo2	c1/myMAF	3.24e-43	-1.47517	0.021	0.273	5.64e-39
Fgl2	c1/myMAF	2.9e-64	-1.60108	0.096	0.465	5.06e-60
Cst3	c1/myMAF	4.75e-127	-1.61523	0.997	1	8.27e-123
C4b	c1/myMAF	1.84e-57	-1.65983	0.173	0.533	3.21e-53
Cxcl12	c1/myMAF	1.86e-59	-1.6675	0.531	0.829	3.24e-55
Apoe	c1/myMAF	1.43e-106	-1.71806	0.745	0.968	2.49e-102
Gas6	c1/myMAF	2.18e-41	-1.72945	0.485	0.731	3.8e-37
Hsd11b1	c1/myMAF	2.88e-98	-1.8832	0.295	0.761	5.02e-94
Gsn	c1/myMAF	2.4e-52	-2.07587	0.702	0.871	4.17e-48
Cyp2e1	c1/myMAF	3.19e-79	-2.07746	0.094	0.529	5.56e-75
Gsn	c2/iMAF	1.57e-95	3.45701	1	0.786	2.73e-91
C3	c2/iMAF	1.12e-108	3.27452	0.875	0.201	1.94e-104
Gas6	c2/iMAF	2.11e-91	3.24568	0.995	0.598	3.67e-87
Fmo2	c2/iMAF	1.14e-172	3.18723	0.875	0.101	1.99e-168
Ly6a	c2/iMAF	1.13e-163	2.84033	0.875	0.107	1.97e-159
C4b	c2/iMAF	4.44e-86	2.80312	0.897	0.342	7.73e-82
Cilp	c2/iMAF	2.79e-129	2.76455	0.826	0.124	4.86e-125
Clec3b	c2/iMAF	1.41e-163	2.66287	0.679	0.044	2.45e-159
Pi16	c2/iMAF	1.64e-36	2.5189	0.283	0.044	2.86e-32
Ackr3	c2/iMAF	2.72e-172	2.48613	0.696	0.042	4.74e-168
Fbln5	c2/iMAF	1.03e-97	2.48488	0.826	0.204	1.8e-93
Cxcl12	c2/iMAF	2.03e-52	2.37384	0.918	0.694	3.54e-48
Mfap5	c2/iMAF	5.93e-27	2.33058	0.223	0.037	1.03e-22
Fmod	c2/iMAF	5.32e-77	2.31903	0.745	0.198	9.27e-73
Eln	c2/iMAF	1.37e-42	2.27876	1	0.768	2.39e-38
Ogn	c2/iMAF	1.54e-139	2.27211	0.739	0.084	2.69e-135
Abi3bp	c2/iMAF	1.22e-117	2.26278	0.967	0.267	2.12e-113
Ccn5	c2/iMAF	3.83e-56	2.24831	0.707	0.221	6.68e-52
Mgp	c2/iMAF	6.44e-64	2.10816	0.995	0.649	1.12e-59
Lbp	c2/iMAF	5.13e-77	2.09472	0.913	0.351	8.94e-73
Vegfd	c2/iMAF	1.76e-97	2.09445	0.87	0.223	3.07e-93
Adamtsl2	c2/iMAF	3.95e-69	2.08366	0.973	0.63	6.89e-65
Crispld2	c2/iMAF	3.2e-143	2.08205	0.864	0.123	5.57e-139
Abca8a	c2/iMAF	2.08e-91	2.00523	0.962	0.356	3.62e-87
Htra3	c2/iMAF	1.11e-70	1.99625	0.978	0.65	1.93e-66
Il11ra1	c2/iMAF	6.61e-95	1.99451	0.984	0.425	1.15e-90
Tnxb	c2/iMAF	1.73e-125	1.95598	0.761	0.105	3.01e-121
Podn	c2/iMAF	3.16e-139	1.89545	0.766	0.093	5.51e-135
Mmp3	c2/iMAF	4.11e-31	1.88066	0.31	0.062	7.16e-27
Gdf10	c2/iMAF	3.13e-73	1.85705	0.739	0.185	5.45e-69
Ifi27l2a	c2/iMAF	2.04e-56	1.84562	0.967	0.628	3.56e-52
Plpp3	c2/iMAF	4.62e-68	1.74247	0.957	0.509	8.05e-64
Smoc2	c2/iMAF	1.12e-61	1.7278	0.973	0.744	1.96e-57
Svep1	c2/iMAF	6.29e-91	1.69783	0.946	0.308	1.1e-86
Ccl7	c2/iMAF	7.48e-13	1.68948	0.37	0.168	1.3e-08
F3	c2/iMAF	4.75e-132	1.67461	0.598	0.044	8.27e-128
Adamts2	c2/iMAF	1.94e-78	1.66365	1	0.959	3.37e-74
Tppp3	c2/iMAF	1e-44	1.65827	0.478	0.116	1.75e-40
Ccl19	c2/iMAF	1.71e-49	1.65791	0.924	0.544	2.98e-45
Mfap4	c2/iMAF	1.1e-59	1.65522	1	0.874	1.92e-55
Fbln1	c2/iMAF	4.9e-69	1.62835	0.989	0.858	8.53e-65
Matn2	c2/iMAF	8.07e-75	1.62594	0.946	0.488	1.41e-70
Hsd11b1	c2/iMAF	1.05e-42	1.58082	0.902	0.55	1.83e-38
Igfbp4	c2/iMAF	7.64e-45	1.58015	0.978	0.877	1.33e-40
Entpd2	c2/iMAF	3.48e-92	1.57624	0.69	0.125	6.07e-88
Itgbl1	c2/iMAF	1.27e-54	1.57623	0.772	0.287	2.21e-50
Cd34	c2/iMAF	1.32e-53	1.52683	0.918	0.513	2.3e-49
Col14a1	c2/iMAF	9.66e-66	1.52009	0.995	0.783	1.68e-61
Lrg1	c2/iMAF	1.2e-81	1.48127	0.391	0.029	2.09e-77
Gstm1	c2/iMAF	3.28e-61	1.47987	0.848	0.354	5.71e-57
Nes	c2/iMAF	7.86e-19	-0.938758	0.168	0.513	1.37e-14
Inhba	c2/iMAF	2.07e-19	-0.950091	0.13	0.476	3.61e-15
Nkd1	c2/iMAF	6.93e-28	-0.958259	0.451	0.771	1.21e-23
Pla1a	c2/iMAF	1.6e-22	-0.971194	0.255	0.644	2.78e-18
Plac8	c2/iMAF	9.08e-31	-0.980044	0.696	0.953	1.58e-26
Smad1	c2/iMAF	1.64e-37	-0.982546	0.473	0.835	2.85e-33
Ctsc	c2/iMAF	4.52e-34	-0.988011	0.625	0.926	7.88e-30
Wnt4	c2/iMAF	4.87e-12	-1.00616	0.212	0.449	8.48e-08
Itm2a	c2/iMAF	1.81e-06	-1.01822	0.685	0.737	0.0315436
Tln2	c2/iMAF	9.78e-30	-1.04537	0.321	0.711	1.7e-25
Tpm2	c2/iMAF	9.21e-13	-1.04755	0.75	0.824	1.6e-08
Tnc	c2/iMAF	1.08e-14	-1.04812	0.543	0.774	1.89e-10
Reln	c2/iMAF	3.64e-26	-1.06459	0.016	0.431	6.34e-22
Stmn1	c2/iMAF	2.13e-14	-1.07802	0.201	0.501	3.71e-10
Fn1	c2/iMAF	3.25e-25	-1.0887	0.967	0.991	5.66e-21
Ncam1	c2/iMAF	3.17e-25	-1.09277	0.533	0.816	5.52e-21
Tagln	c2/iMAF	1.22e-13	-1.09694	0.772	0.901	2.12e-09
Tmsb4x	c2/iMAF	5.14e-52	-1.10734	1	1	8.95e-48
Ptprb	c2/iMAF	6.64e-16	-1.10909	0.261	0.526	1.16e-11
Gpc1	c2/iMAF	3.65e-35	-1.11101	0.033	0.535	6.36e-31
Mif	c2/iMAF	1.44e-27	-1.11961	0.897	0.966	2.51e-23
Robo2	c2/iMAF	2.81e-27	-1.12852	0.245	0.633	4.9e-23
Gm12840	c2/iMAF	1.38e-28	-1.16039	0.609	0.902	2.41e-24
Col12a1	c2/iMAF	4.6e-23	-1.16183	0.364	0.709	8.02e-19
Cemip2	c2/iMAF	3.9e-40	-1.1863	0.163	0.672	6.79e-36
Htra1	c2/iMAF	2.91e-14	-1.20633	0.886	0.904	5.08e-10
Fgfr2	c2/iMAF	8.48e-40	-1.23903	0.37	0.794	1.48e-35
Mdk	c2/iMAF	4.46e-32	-1.26347	0.641	0.852	7.76e-28
Actg2	c2/iMAF	2.93e-09	-1.2765	0.049	0.235	5.11e-05
Csrp1	c2/iMAF	1.76e-33	-1.2869	0.565	0.867	3.06e-29
Marcksl1	c2/iMAF	2.68e-51	-1.30369	0.457	0.898	4.67e-47
Serpine2	c2/iMAF	7.46e-33	-1.31751	0.826	0.981	1.3e-28
Fzd1	c2/iMAF	1.48e-34	-1.33262	0.723	0.893	2.58e-30
Nrep	c2/iMAF	1.2e-40	-1.34852	0.174	0.686	2.09e-36
Palld	c2/iMAF	2.35e-48	-1.36616	0.804	0.977	4.09e-44
Cthrc1	c2/iMAF	2.46e-15	-1.39266	0.261	0.551	4.28e-11
Alcam	c2/iMAF	1.59e-20	-1.39668	0.207	0.551	2.76e-16
Sox4	c2/iMAF	6.97e-52	-1.39829	0.5	0.901	1.22e-47
Csrp2	c2/iMAF	2.25e-38	-1.39915	0.962	0.995	3.93e-34
Mmp14	c2/iMAF	6.89e-58	-1.43952	0.772	0.981	1.2e-53
Runx1	c2/iMAF	2.22e-51	-1.54091	0.462	0.889	3.88e-47
Lrat	c2/iMAF	1.21e-31	-1.64509	0.125	0.596	2.12e-27
Acta2	c2/iMAF	5.72e-19	-1.70003	0.837	0.914	9.96e-15
Prss35	c2/iMAF	1.16e-36	-1.76948	0.076	0.589	2.01e-32
Postn	c2/iMAF	9.05e-48	-1.78815	0.478	0.917	1.58e-43
Ptn	c2/iMAF	6.09e-19	-1.91575	0.554	0.748	1.06e-14
Aldh1a2	c2/iMAF	1.67e-52	-1.96383	0.098	0.738	2.91e-48
Fbn2	c2/iMAF	1.37e-57	-2.04945	0.424	0.905	2.39e-53
Igfbp3	c2/iMAF	1.24e-39	-2.58171	0.304	0.758	2.16e-35
Spp1	c2/iMAF	4.12e-15	-3.43776	0.163	0.432	7.18e-11
Stmn1	c3/cycMAF	6.09e-63	3.27227	0.978	0.444	1.06e-58
Ube2c	c3/cycMAF	4.02e-167	3.16566	0.86	0.049	7.01e-163
Hmgb2	c3/cycMAF	3.01e-57	2.99685	0.978	0.523	5.24e-53
Top2a	c3/cycMAF	8.02e-102	2.90355	0.796	0.091	1.4e-97
Cenpa	c3/cycMAF	1.52e-111	2.84984	0.828	0.088	2.65e-107
Birc5	c3/cycMAF	7.09e-203	2.7921	0.946	0.047	1.24e-198
Mki67	c3/cycMAF	2.24e-182	2.70101	0.871	0.044	3.89e-178
Pclaf	c3/cycMAF	3.19e-180	2.66877	0.903	0.051	5.55e-176
Cks2	c3/cycMAF	5.87e-68	2.66669	0.968	0.334	1.02e-63
Cenpf	c3/cycMAF	8.72e-161	2.4907	0.774	0.037	1.52e-156
H2afz	c3/cycMAF	2.53e-58	2.46571	1	0.963	4.42e-54
Tpx2	c3/cycMAF	2.86e-194	2.41993	0.882	0.04	4.98e-190
Prc1	c3/cycMAF	2.87e-133	2.41836	0.806	0.062	5e-129
Ccnb2	c3/cycMAF	4.84e-147	2.2853	0.828	0.054	8.42e-143
Cdk1	c3/cycMAF	9.04e-55	2.26711	0.839	0.255	1.58e-50
Cdc20	c3/cycMAF	8.28e-153	2.20518	0.817	0.049	1.44e-148
Cdca8	c3/cycMAF	2.15e-168	2.20371	0.86	0.049	3.74e-164
Smc2	c3/cycMAF	2.35e-86	2.14352	0.903	0.166	4.1e-82
Ccna2	c3/cycMAF	7.32e-255	2.13829	0.828	0.014	1.28e-250
H2afx	c3/cycMAF	1.45e-41	2.11928	0.871	0.418	2.53e-37
Selenoh	c3/cycMAF	1.5e-49	2.10373	0.946	0.474	2.62e-45
Tk1	c3/cycMAF	9.41e-159	2.08842	0.86	0.054	1.64e-154
Spc24	c3/cycMAF	3.69e-123	2.07069	0.935	0.11	6.44e-119
Tubb4b	c3/cycMAF	2.93e-35	2.04848	0.968	0.801	5.11e-31
Cks1b	c3/cycMAF	9.17e-70	2.03305	0.946	0.294	1.6e-65
Hmmr	c3/cycMAF	4.39e-223	2.01662	0.763	0.015	7.65e-219
Cdca3	c3/cycMAF	1.31e-152	1.99898	0.806	0.048	2.28e-148
Racgap1	c3/cycMAF	7.55e-172	1.96992	0.882	0.052	1.32e-167
Cenpe	c3/cycMAF	3.68e-205	1.95683	0.753	0.019	6.41e-201
Tuba1b	c3/cycMAF	9.83e-46	1.92888	0.989	0.932	1.71e-41
Tmpo	c3/cycMAF	1.92e-69	1.9063	0.968	0.299	3.35e-65
Ube2s	c3/cycMAF	5.98e-47	1.84307	1	0.864	1.04e-42
Smc4	c3/cycMAF	3.54e-46	1.80871	0.946	0.494	6.17e-42
Ccnb1	c3/cycMAF	9.83e-193	1.80292	0.634	0.01	1.71e-188
Tyms	c3/cycMAF	1.71e-47	1.76914	0.882	0.331	2.98e-43
Hist1h2ap	c3/cycMAF	1.38e-117	1.72892	0.484	0.015	2.41e-113
Lmnb1	c3/cycMAF	7.03e-87	1.70723	0.914	0.169	1.23e-82
Tacc3	c3/cycMAF	1.66e-150	1.69888	0.849	0.056	2.9e-146
Cdkn3	c3/cycMAF	5.18e-118	1.67977	0.667	0.043	9.02e-114
Ckap2l	c3/cycMAF	9.48e-228	1.67811	0.774	0.015	1.65e-223
Hmgn2	c3/cycMAF	7.24e-45	1.67641	0.892	0.413	1.26e-40
Rrm2	c3/cycMAF	4.98e-107	1.6681	0.699	0.058	8.68e-103
Knstrn	c3/cycMAF	5.29e-136	1.6581	0.753	0.047	9.21e-132
Nucks1	c3/cycMAF	8.48e-45	1.63743	0.978	0.791	1.48e-40
Kif20a	c3/cycMAF	1.84e-167	1.63668	0.763	0.032	3.2e-163
Anln	c3/cycMAF	1.48e-103	1.63367	0.753	0.074	2.57e-99
Ckap2	c3/cycMAF	1.77e-152	1.61779	0.806	0.047	3.09e-148
Pbk	c3/cycMAF	7.65e-245	1.61514	0.731	0.007	1.33e-240
Nusap1	c3/cycMAF	2.52e-138	1.60963	0.538	0.015	4.4e-134
Hist1h1b	c3/cycMAF	1.9e-91	1.6048	0.409	0.015	3.31e-87
Ankrd12	c3/cycMAF	1.95e-08	-0.620514	0.409	0.665	0.000340367
Tcn2	c3/cycMAF	1.18e-10	-0.625432	0.516	0.747	2.06e-06
Tshz2	c3/cycMAF	1.38e-09	-0.633421	0.602	0.835	2.4e-05
Ltbp4	c3/cycMAF	3.05e-09	-0.636579	0.914	0.964	5.32e-05
Fhl2	c3/cycMAF	2.42e-06	-0.63723	0.505	0.678	0.0421696
Plxdc2	c3/cycMAF	1.85e-08	-0.637247	0.602	0.812	0.000322806
Tmem150a	c3/cycMAF	5.21e-14	-0.640187	0.118	0.528	9.08e-10
Fcgrt	c3/cycMAF	9.96e-12	-0.641113	0.677	0.877	1.74e-07
Rsrp1	c3/cycMAF	1.49e-14	-0.641741	0.882	0.974	2.59e-10
Grina	c3/cycMAF	1.8e-11	-0.643361	0.43	0.737	3.14e-07
Ctsl	c3/cycMAF	1.21e-13	-0.655093	0.978	0.995	2.11e-09
Mxra8	c3/cycMAF	3.84e-13	-0.655923	0.925	0.993	6.7e-09
Jund	c3/cycMAF	1.82e-08	-0.662729	0.946	0.986	0.000317432
Ctsf	c3/cycMAF	9.23e-13	-0.67227	0.108	0.491	1.61e-08
Pbx1	c3/cycMAF	1.25e-09	-0.682338	0.731	0.84	2.18e-05
Bhlhe40	c3/cycMAF	9.77e-08	-0.699614	0.796	0.885	0.00170227
Ogt	c3/cycMAF	1.13e-12	-0.708784	0.419	0.733	1.98e-08
Nrep	c3/cycMAF	2.51e-07	-0.722482	0.409	0.648	0.00437641
Ccnd2	c3/cycMAF	5.59e-09	-0.724161	0.656	0.849	9.74e-05
Cst3	c3/cycMAF	2.93e-07	-0.736093	1	0.999	0.00510815
Col4a5	c3/cycMAF	4.94e-10	-0.744263	0.398	0.691	8.6e-06
Cdh11	c3/cycMAF	9.53e-09	-0.749639	0.419	0.704	0.000165992
Dpt	c3/cycMAF	2.02e-08	-0.753636	0.796	0.906	0.000351696
Serping1	c3/cycMAF	2.06e-11	-0.755256	0.957	0.985	3.58e-07
Itgb5	c3/cycMAF	3.77e-09	-0.789154	0.892	0.941	6.56e-05
Zfp36l1	c3/cycMAF	1.76e-12	-0.825108	0.871	0.976	3.06e-08
Pltp	c3/cycMAF	3.42e-07	-0.827545	0.29	0.529	0.00596654
Ypel3	c3/cycMAF	4.17e-15	-0.833967	0.581	0.848	7.26e-11
Fzd1	c3/cycMAF	1.47e-10	-0.839671	0.645	0.888	2.56e-06
Fxyd6	c3/cycMAF	1.91e-06	-0.84167	0.559	0.742	0.0332376
Mdk	c3/cycMAF	9.72e-10	-0.850797	0.634	0.841	1.69e-05
Ahnak2	c3/cycMAF	1.78e-14	-0.854118	0.409	0.725	3.11e-10
Ace	c3/cycMAF	8.25e-10	-0.866675	0.215	0.53	1.44e-05
Lum	c3/cycMAF	1.48e-16	-0.869652	0.946	0.994	2.58e-12
Mxd4	c3/cycMAF	1.99e-22	-0.871578	0.731	0.96	3.46e-18
Nkd2	c3/cycMAF	8.22e-09	-0.891575	0.409	0.665	0.000143138
Ctsd	c3/cycMAF	8.91e-20	-0.907298	0.968	0.995	1.55e-15
Sparcl1	c3/cycMAF	8.9e-09	-0.926043	0.903	0.93	0.000155077
Serpine2	c3/cycMAF	9.52e-11	-0.980131	0.946	0.967	1.66e-06
Neat1	c3/cycMAF	1.84e-06	-0.9938	0.71	0.817	0.0320321
Islr	c3/cycMAF	8.6e-19	-1.03281	0.43	0.81	1.5e-14
Pamr1	c3/cycMAF	5.5e-17	-1.0389	0.247	0.675	9.57e-13
Mfap4	c3/cycMAF	3.86e-09	-1.04641	0.699	0.896	6.73e-05
Fbn2	c3/cycMAF	1.06e-12	-1.04711	0.688	0.867	1.84e-08
Selenop	c3/cycMAF	1.63e-13	-1.07082	0.559	0.808	2.83e-09
Cfh	c3/cycMAF	2.09e-22	-1.14095	0.871	0.991	3.64e-18
Mmp2	c3/cycMAF	1.6e-19	-1.29603	0.806	0.944	2.79e-15
Malat1	c3/cycMAF	2.67e-14	-1.32038	0.989	0.999	4.65e-10
Gas6	c3/cycMAF	6.6e-07	-1.33396	0.43	0.649	0.0114937
Lpl	c3/cycMAF	1.18e-13	-1.56357	0.656	0.873	2.05e-09
