# Supplementary material for: Macrophage-fibroblast JAK/STAT dependent crosstalk promotes liver metastatic outgrowth in pancreatic cancer
Source: Nat Commun. 2024 Apr 27;15:3593. doi: 10.1038/s41467-024-47949-3 (PMC11055860; doi:10.1038/s41467-024-47949-3)
Supplement: Supplementary file 6 — Source Data [file 41467_2024_47949_MOESM6_ESM.xlsx]

## Sheet: Figure 1
1B - Quantification of staining area (%) in patient derived biopsies of PDAC liver metastasis
	Cytokeratin 19		PDGFRβ		CD68
Sample	Healthy	Metastatic	Healthy	Metastatic	Healthy	Metastatic
1	1.333	21.782	1.141	8.523	3.025	8.493
2	1.191	14.178	1.087	14.08	2.465	5.385
3	1.085	23.326	1.162	11.65	1.986	6.176
4	1.126	23.626	1.198	9.661	3.654	7.218
5	1.465	19.635	1.356	8.012	2.049	6.613
1D - Quantification of staining area (%) in Pdgfrb-GFP liver metastasis
	Cytokeratin 19		GFP		CD68
Mouse	Healthy	Metastatic	Healthy	Metastatic	Healthy	Metastatic
1	1.822	15.368	2.198	13.116	4.482	8.976
2	0.814	19.922	0.567	17.707	2.182	6.054
3	0.752	14.756	1.607	12.526	2.574	5.397
4	1.139	14.895	2.83	19.655	3.486	6.536
5	0.121	15.504	1.29	16.774	3.67	8.382
1H - Fraction of cells in each cluster from IgG and αCSF1R treated datasets
	Cluster	IgG	αCSF1R
	0	0.42069	0.659259
	1	0.430345	0.190123
	2	0.0944828	0.116049
	3	0.0544828	0.0345679
1J - GO terms enriched within MAF clusters
	vMAF			myMAF
	Term ID	Term name	(-)Log10 adj. pvalue	Term ID	Term name	(-)Log10 adj. pvalue
	GO:0035295	Tube development	14.138	GO:0030198	Extracellular matrix organisation	17.9346
	GO:0001944	Vasculature development	9.97465	GO:0043062	Extracellular structure organization	17.8321
	GO:0001568	Blood vessel development	9.70114	GO:0030036	Actin cytoskeleton organization	12.3604
	iMAF			cycMAF
	Term ID	Term name	(-)Log10 adj. pvalue	Term ID	Term name	(-)Log10 adj. pvalue
	GO:0005102	Signaling receptor binding	18.1394	GO:0051301	Cell division	91.1394
	GO:0001816	Cytokine production	4.07449	GO:0006260	DNA replication	54.8389
	GO:0070848	Response to growth factor	11.5841	GO:0000280	nuclear division	72.217

## Sheet: Figure 2 
2E - Quantification of αSMAhighPDGFRαlow and αSMAlow PDGFRαhigh cells as % per field of view
	IgG		αCSF1R
Mouse	αSMAlowPDGFRαhigh	αSMAhighPDGFRαlow	αSMAlowPDGFRαhigh	αSMAhighPDGFRαlow
1	50.8291	49.1709	71.9438	28.0562
2	48.1805	51.8195	68.6045	31.3955
3	50.157	49.843	76.9223	23.0777
4	46.7371	53.2629	63.4857	36.5143

## Sheet: Figure 3
Figure 3A - myMAF up and downregulated genes in GO: Signalling									Figure 3E - Percentage of αSMA+ pSTAT3+ cells, among αSMA+ cells, per field of view in human and KPC metastatic PDAC
Gene	p-val-adj	-log10
IFITM1	-1.25196	54.1675								Sample	KPC	Human
IL11RA1	-1.22049	60.8761								1	28.3333	28
ADAMTSL2	-1.19709	48.4078								2	33.6667	34
HTRA3	-1.14186	28.3737								3	20.6667	21.6667
IFI27L2A	-1.12764	33.821								4	26	34
LY6A	-1.09989	17.3645								5	37	27
KLF2	-1.07539	33.4271
G0S2	-1.03471	51.9872							Figure 3H - Number of αSMA+ and % αSMA+pSTAT3+ cells per field of view in liver metastasis of STAT3cKO mice, reported as fold change to Ctrl
TCF21	-1.00847	52.699
ITGA8	-0.984388	66.2343									αSMA+		% αSMA+pSTAT3+
SOCS3	-0.959468	39.426								Mouse	STAT3-WT	STAT3-cKO	STAT3-WT	STAT3-cKO
PLPP1	-0.937696	67.7959								1	0.692485	0.207976	0.579387	0.111421
ALDH2	-0.928468	82.5735								2	0.362989	0.561126	1.18106	0.245125
CD34	-0.921301	54.4437								3	0.683588	0.791501	1.09192	0.423398
ZFP36L2	-0.870484	62.4789								4	1.17532	0.531924	1.04735	0.534819
IIGP1	-0.852583	31.6073								5	1.10812	0.511409	1.11421	0.0891365
ACKR3	-0.830657	11.3036								6	1.76806	0.446305	1.15877	0.311978
GADD45G	-0.830499	20.4962								7	1.27936	0.65606	0.467967	0.155989
ABCC9	-0.772074	44.3478								8	0.930082		1.35933
NRXN1	-0.758939	26.9136
RAMP2	-0.738806	33.3851							Figure 3J - Sum of metastatic area in STAT3-WT vs STAT3-cKO mice
ITGBL1	-0.737639	23.52
PDGFRA	-0.731359	42.71									Metastatic area (mm2)
PID1	-0.675084	26.3449								Mouse	STAT3-WT	STAT3-cKO
LY6E	-0.667506	33.4776								1	0.516147	0.204986
EDNRB	-0.649314	17.6655								2	0.16173	0.0546382
DDR2	-0.638972	32.8416								3	0.225339	0.415734
RBPMS	-0.632883	35.6478								4	0.66339	0.101812
TMEM204	-0.61777	40.8633								5	0.359304	0.14048
NR2F2	-0.606313	41.3605								6	0.601468	0.386598
APLP2	-0.600311	41.4572								7	0.699145	0.126999
LAMA2	-0.592477	36.8962								8	0.453115
FOS	-0.59146	20.9626
TXNIP	-0.590029	26.9355							Figure 3M - Number of αSMA+ and % αSMA+pSTAT3+ cells per field of view in liver metastasis of STAT3i mice, reported as fold change to Ctrl
SLC29A1	-0.584297	31.0079
HSPA1A	-0.575231	2.5655
GUCY1A1	-0.57406	23.684									αSMA+		% αSMA+pSTAT3+
PREX2	-0.572934	35.4522								Mouse	Vehicle	STAT3i	Vehicle	STAT3i
EMP2	-0.56963	28.7696								1	1.22993	0.886489	1.22034	0.610169
LTBP4	-0.565963	31.6655								2	0.808015	0.763987	0.721109	0.249615
ZEB2	-0.562132	30.9957								3	1.08872	0.705473	1.08166	0.804314
GJC2	-0.558277	36.4776								4	1.15522	0.60487	0.887519	0.471495
ZFP36L1	-0.555349	31.0814								5	0.735471	0.483965	0.989214	0.49923
NRP1	-0.555033	21.2204								6	0.982644	0.624489	1.10015	0.526965
SPRY1	-0.544378	21.9547
TGM2	-0.541871	17.0334							Figure 3N - Sum of metastatic area in Vehicle and STAT3i mice
BAMBI	-0.538521	13.3595
ZFP36	-0.535759	11.6144
AUTS2	-0.532626	29.5735									Metastatic area (mm2)
CYTH3	-0.528211	27.8041								Mouse	Vehicle	STAT3i
RAPH1	-0.527859	14.327								1	2.44678	2.01643
THY1	-0.51877	5.84164								2	5.0085	1.28727
CYP7B1	-0.514809	18.8539								3	1.82518	0.638665
ENTPD2	-0.487541	9.57512								4	3.14627	0.0574324
PLPP3	-0.478075	3.10403								5	5.75288	1.77801
THRA	-0.477406	26.8827								6	2.99458	1.19814
DUSP1	-0.467943	2.96062
MT1	-0.467728	3.56801
SCN7A	-0.463889	22.7167							Figure 3O - Survival of metastasis-bearing mice treated with Vehicle or STAT3i
RHOB	-0.463046	14.7986
NCALD	-0.460282	23.3134									Vehicle	STAT3i
PPP1R15A	-0.455989	7.58838								Humane endpoint - days post intrasplenic injection	19	21
JUN	-0.452416	15.4962									21	21
ILDR2	-0.450934	21.2857									21	25
LPAR1	-0.445706	13.4724									21	25
SHISA2	-0.443115	24.4191									22	25
NRXN2	-0.436472	24.1878									22	26
IFITM2	-0.436157	48.6737									22	26
RASGRP2	-0.432185	21.6819									22	26
DAPK1	-0.431871	23.4179									22	26
GFRA2	-0.425785	20.9031									24	26
GUCY1B1	-0.411452	15.2976									24	29
CAMKK2	-0.389992	15.2549									25	29
SASH1	-0.388156	16.4134									25
IFITM3	-0.384578	21.3401									29
EGR1	-0.384053	8.0575
HSPA1B	-0.379634	1.36132
EHD3	-0.378984	3.06614
NR3C1	-0.377858	17.2048
IFNGR1	-0.37763	14.1107
RERG	-0.376625	15.3536
HES1	-0.363305	7.10791
CCDC3	-0.362992	10.4486
CGNL1	-0.361374	15.0757
DNAJA1	-0.358904	11.2097
MEF2C	-0.3558	9.34486
ACAA2	-0.354617	11.3665
ITM2C	-0.348957	22.5346
SPRY2	-0.343746	10.025
PLEKHF1	-0.342513	11.8633
HMGN3	-0.339307	9.11014
PDGFRB	-0.339041	9.01863
TBX2	-0.335552	9.21254
LIFR	-0.335457	8.40121
BICC1	-0.330724	13.5045
GABRA3	-0.325625	8.09474
PSEN2	-0.322747	9.4437
ACVRL1	-0.320209	12.1701
SP100	-0.318204	9.9393
PTH1R	-0.318079	12.2147
RECK	-0.318066	14.3768
NFASC	-0.316248	7.83863
SPRY4	-0.315212	8.3851
RAP2A	-0.312565	7.12494
SOCS2	-0.310799	7.03433
NR1H4	-0.310624	8.72354
ARID5B	-0.30858	4.19791
TMEM38B	-0.303948	11.2907
CALM2	-0.303471	15.0022
RAPGEF5	-0.303105	10.3391
ANO1	-0.301627	12.3028
DAPK2	-0.29826	17.1858
PINK1	-0.296827	10.2882
NTRK3	-0.29487	9.90309
PHIP	-0.294379	5.38934
GAB1	-0.293899	11.7282
KANK1	-0.286082	10.0768
DDX3X	-0.282356	3.42217
TLE5	-0.281098	12.6676
PLEKHH3	-0.279272	11.3546
AR	-0.277935	9.25806
VIPR1	-0.277167	8.83863
ZC3H12A	-0.27672	4.07314
STK3	-0.275668	7.11182
RASL11B	-0.27499	1.55994
TPRGL	-0.272862	9.19723
LRRC8A	-0.271032	3.56481
ADAP2	-0.267753	11.1931
CDKN1C	-0.265974	3.66259
UBB	-0.263504	18.8447
CLEC14A	-0.261997	15.9136
TMEM109	-0.260314	6.18575
NKD1	-0.259046	3.37423
ZFP703	-0.257636	8.82974
NPR3	-0.257579	7.383
EPHA7	-0.256959	2.38314
TCF7L2	-0.256548	6.40561
SERINC3	-0.255921	8.81248
EPS8	-0.25506	7.13787
RAPGEF4	0.251594	2.50148
DOT1L	0.253351	2.21027
KREMEN1	0.254351	4.8729
GRIA3	0.255317	7.76447
GPX1	0.262404	9.12205
IRS1	0.262706	6.10127
ANXA6	0.267027	8.54516
PDK1	0.2693	13.5045
HEG1	0.269607	6.5986
VAMP8	0.269784	7.3363
MAST4	0.270458	4.81248
MDFIC	0.270644	9.44855
CTTN	0.271899	11.4698
HMGCR	0.277795	6.27246
TGFB1I1	0.279018	6.85387
MYOF	0.280591	8.68194
TRIB1	0.280664	4.1831
USO1	0.280943	10.9872
MAPK6	0.281482	11.2147
RNF149	0.283293	9.21538
POR	0.286651	9.64589
CD276	0.28683	12.5214
EIF4EBP1	0.287125	8.51713
NCOR2	0.289048	9.85078
UFM1	0.293158	11.9788
FURIN	0.294846	10.279
ACSL4	0.295237	11.2596
VDAC2	0.296203	12.6091
SMAD1	0.297461	6.88273
HIP1	0.299103	5.5157
SMARCA4	0.300931	12.6696
NR4A3	0.304119	2.75382
YBX3	0.304364	15.1273
CREB3L2	0.30567	10.7905
CALM1	0.306078	20.1838
DYRK2	0.311859	10.3979
CELF4	0.316492	4.41341
RAB15	0.320461	21.5834
MAPKAPK3	0.320744	17.9172
NFATC1	0.322744	18.6326
CREB3L1	0.323009	10.8894
DCLK1	0.325266	6.5157
PLK2	0.328471	8.28483
UCHL1	0.33785	15.4828
RCAN1	0.338655	6.56864
SERP1	0.339941	14.857
DUSP4	0.342894	23.5214
UBASH3B	0.344696	10.4437
PRELID1	0.346311	21.0857
CDC42BPA	0.360721	13.4089
SH3GLB1	0.363004	20.5003
UNC13C	0.363929	25.1035
CREB3	0.366841	16.2628
CDH3	0.367233	15.644
DBN1	0.371467	16.1314
HSPB1	0.375464	2.76372
MGLL	0.376802	10.4535
TSPAN6	0.377212	17.4935
CFL1	0.377399	32.8182
SCHIP1	0.379291	31.5884
ITGA9	0.379651	16.0434
TCIM	0.385134	4.90658
INAVA	0.387753	34.1415
MAGED1	0.393049	28.6364
ATP1B1	0.39493	5.45593
KCTD11	0.396527	15.0106
PFKL	0.401357	10.9914
ERRFI1	0.405692	4.35164
SEC13	0.40611	23.4895
ZYX	0.406258	15.6003
AKAP13	0.40638	16.289
SLC6A6	0.407518	9.15428
SYT13	0.410238	16.2125
NME2	0.411876	49.7773
RPS27L	0.41496	27.3883
DAP	0.420275	32.4389
DDB1	0.426213	34.0904
AVPI1	0.43239	23.7352
CDH11	0.445828	3.73921
RHOC	0.446118	39.5884
PTGER3	0.449737	15.3979
FLNA	0.47061	32.2299
NXN	0.473424	25.8665
PLSCR1	0.474228	28.4572
EXT1	0.476874	29.4672
SLC39A14	0.47975	16.556
BNIP3	0.482118	8.14997
P4HB	0.485994	46.3429
NREP	0.488313	11.4522
DDIT4	0.499156	13.0391
TMEM108	0.513145	27.4045
TUBB2B	0.523179	33.5735
HIGD1A	0.524242	10.2306
TNFRSF12A	0.538944	18.762
NDRG1	0.545775	2.05495
FOXP1	0.55293	38.6234
TNFRSF23	0.557016	39.9586
NRP2	0.559202	17.752
CCNG1	0.591958	27.5638
ADAMTS12	0.593776	36.0721
NR4A2	0.622416	7.00656
FAM162A	0.62363	14.567
TUBB3	0.647942	19.2464
PRNP	0.666771	17.066
CADM4	0.697189	30.8633
ITGA5	0.699678	37.3028
PLAUR	0.742307	38.762
CDKN2A	0.744638	45.3757
CDKN2B	0.763927	39.9914
CHST11	0.764619	55.9431
GAPDH	0.76633	55.3468
PTPRN	0.766538	74.9136
ENO1	0.766732	23.5186
MAP1B	0.77554	12.2823
ALDH1A2	0.794076	39.5258
RUNX1	0.798778	49.2403
LSP1	0.871988	14.2182
SDC1	1.05922	59.5986
ALDH1A3	1.40053	40.1701
TNC	1.41087	49.6635
ACTA2	1.44839	52.8477

## Sheet: Figure 4
Figure 4C - Sum of metastatic area in WT and Grn-/- BMT Pdgfrb-GFP mice
		Metastatic area (mm2)
	Mouse	WT BMT	Grn-/- BMT
	1	3.59731	2.39911
	2	3.17226	2.98311
	3	3.49292	2.49757
	4	4.64618	2.54863
Figure 4E - Percentage area occupied by GFP, per field of view
		% area per field of view
	Mouse	WT BMT	Grn-/- BMT
	1	6.591	3.669
	2	6.822	3.869
	3	9.882	2.325
	4	7.004	3.585
Figure 4G - Percentage of pSTAT3+αSMA+ cells, among αSMA+ cells, per field of view
		% αSMA+pSTAT3+
	Mouse	WT BMT	Grn-/- BMT
	1	44.1406	18.0723
	2	38.9299	22.4784
	3	26.287	19.6262
	4	45.3865	20.2454
Figure 4H - qPCR analysis of myMAF and vMAF signatures in primary HStCs exposed to WT BMDM CM, Grn-/- BMDM CM, or cancer cell CM
		dCt		Cthrc1			Spp1			Acta2			Col1a1			Col1a2			Postn			Socs3			Pdgfra			Hgf			Itga8
		Sample ID	1	2	3	1	2	3	1	2	3	1	2	3	1	2	3	1	2	3	1	2	3	1	2	3	1	2	3	1	2	3
		Control media	9.43	9.48	9.77	5.19	5.32	5.24	6.71	6.47	6.55	7.35	7.19	7.52	5.15	5.12	5.54	9.07	9.17	9.37	18.49	18.7	18.45	6.42	6.6	6.46	8.99	8.92	9.01	8.58	8.59	8.67
		Cancer cell CM	8.6	8.41	8.29	4.33	4.38	4.3	7.14	7.09	7.19	7.19	7.4	7.34	4.87	4.63	4.79	8.77	8.65	9.02	14.92	14.27	15.09	6.55	6.75	6.62	8.79	8.74	8.9	8.59	8.65	8.33
		WT TE-macrophage CM	7.4	7.53	7.54	4.11	4.4	3.85	4.8	5.08	5.07	5.9	5.79	6.32	3.54	3.12	3.67	7.77	7.94	7.97	18.07	18.12	18.57	5.65	5.5	5.32	8.56	8.66	9.07	7.65	7.75	7.47
		WT TE-macrophage CM + Cancer cell CM	6.42	6.39	6.16	2.84	3.06	2.91	5.2	5.45	5.27	5.89	5.93	5.97	4.15	3.92	4.22	7.13	7.25	7.27	21.58	20.94	20.04	6.44	6.71	6.61	9.3	9.28	9.68	9.28	9.3	9.28
		Grn-/- TE-macrophage CM	7.48	7.72	7.59	4.16	4.11	4.07	5.98	5.93	5.93	6.4	6.4	6.2	4.11	4.02	4.37	8.68	8.68	8.78	19.8	19.52	20.12	6.14	6.53	6.58	9.27	9.53	9.42	9.19	9.44	9.17
		Grn-/- TE-macrophage CM + cancer cell CM	7.41	7.28	7.43	3.61	3.51	4.05	6.14	5.77	6.01	6.64	6.38	6.55	4.64	4.42	4.73	9.11	8.99	9.29	19.08	18.32	19.66	7.08	6.83	7.04	9.19	9.22	10.06	9.96	9.83	10.02
		Statistics	P value			P value			P value			P value			P value			P value			P value			P value			P value			P value
		WT TE-Macrophage CM vs Control media	p<0.0001	****		p<0.0001	****		p<0.0001	****		p<0.0001	****		p<0.0001	****		p<0.0001	****		p=0.9729	ns		p<0.0001	****		p=0.9079	ns		p<0.0001	****
		WT TE-macrophage CM+Cancer cell CM vs WT TE-macrophage CM	p<0.0001	****		p<0.0001	****		p=0.0718	ns		p=0.9914	ns		p=0.0159	*		p=0.0004	***		p<0.0001	****		p<0.0001	****		p=0.0720	ns		p<0.0001	****
		Grn-/- TE-Macrophage CM + Tumour CM vs Grn-/- TE-Macrophage CM	0.3655	ns		p=0.1317	ns		p=0.9998	ns		p=0.6855	ns		p=0.1561	ns		p=0.0199	*		p=0.3973	ns		p=0.0071	**		p=0.9984	ns		p=0.0002	***
		Standardized	1	2	3	1	2	3	1	2	3	1	2	3	1	2	3	1	2	3	1	2	3	1	2	3	1	2	3	1	2	3
		Control media	-1.16925	-1.18319	-1.25518	-1.18196	-1.2532	-1.21012	-0.964638	-0.76283	-0.833862	-1.23328	-1.06274	-1.39491	-1.05101	-1.02498	-1.34437	-0.728517	-0.797523	-0.921982	-0.369004	-0.395759	-0.363451	-0.125117	-0.409492	-0.191412	0.329926	0.554632	0.267701	0.131119	0.117635	0.0130646
		Cancer cell CM	-0.850968	-0.748555	-0.676568	-0.508172	-0.559284	-0.476643	-1.25202	-1.22283	-1.28021	-1.06274	-1.28281	-1.22317	-0.785731	-0.513562	-0.69999	-0.490334	-0.380299	-0.692178	1.77916	3.11424	1.51842	-0.334024	-0.62082	-0.438955	1.002	1.18509	0.620861	0.117635	0.0386661	0.500459
		WT BMDM CM	0.092958	-0.0510709	-0.0616218	-0.260992	-0.579238	0.0841349	2.11065	1.37144	1.39545	1.28522	1.59996	0.281859	1.49099	2.76852	1.16524	0.778301	0.496265	0.449853	-0.302259	-0.311261	-0.379658	1.58474	2.03773	2.64731	1.89933	1.49156	0.0861214	1.89825	1.64919	2.39247
		WT BMDM CM + Cancer cell CM	1.71841	1.78769	2.36949	2.20604	1.60994	2.00642	1.096	0.590746	0.945598	1.31286	1.20347	1.09708	0.187473	0.615578	0.070159	2.19493	1.87936	1.82927	-0.543319	-0.530368	-0.499062	-0.158494	-0.566596	-0.424275	-0.544	-0.493106	-1.38823	-0.6193	-0.635843	-0.6193
		Grn-/- BMDM CM	0.00279449	-0.23955	-0.113293	-0.320524	-0.260992	-0.211858	-0.230252	-0.165033	-0.165033	0.121695	0.121695	0.53939	0.257109	0.421034	-0.162855	-0.408672	-0.408672	-0.499097	-0.486854	-0.469791	-0.502701	0.394179	-0.303097	-0.379619	-0.467394	-1.08126	-0.83498	-0.541951	-0.74544	-0.524098
		Grn-/- BMDM CM + Cancer cell CM	0.0814123	0.237934	0.0585595	0.462915	0.640308	-0.186776	-0.424392	0.0595257	-0.268312	-0.308799	0.160907	-0.155694	-0.525829	-0.235296	-0.63249	-0.756695	-0.669763	-0.874259	-0.435299	-0.344303	-0.478736	-1.01517	-0.724858	-0.972033	-0.25515	-0.336124	-2.03697	-1.07091	-1.00019	-1.10146
Figure 4K - qPCR analysis of myMAF and vMAF signatures in primary HStCs exposed to Cancer cell CM, progranulin, or both
		dCt		Cthrc1			Spp1			Acta2			Col1a1			Col1a2			Postn			Socs3			Pdgfra			Hgf			Itga8
		Sample ID	1	2	3	1	2	3	1	2	3	1	2	3	1	2	3	1	2	3	1	2	3	1	2	3	1	2	3	1	2	3
		Control media	9.21	9.45	9.52	5.1	5.29	5.05	6.56	6.46	6.37	7.25	7.12	7.32	4.97	5.36	5	8.92	9.32	9.04	18.31	18.6	18.22	6.36	6.42	6.26	8.9	8.92	8.86	8.41	8.61	8.5
		Progranulin	5.57	5.74	5.44	3.14	3.18	2.98	5.44	5.55	4.98	6.64	6.51	6.27	5.59	5.72	5.52	7.61	7.79	7.46	18.32	18.56	18.07	7.81	8.18	8.12	8.94	9.12	8.88	10.19	10.35	10.27
		Cancer cell CM	8.68	8.46	8.4	4.38	4.33	4.32	7.17	7.03	7.2	7.19	7.4	7.34	4.85	4.62	4.75	9.94	9.96	9.98	14.92	14.32	15.31	6.28	6.02	6.04	9.06	8.66	8.81	8.48	8.4	8.3
		Progranulin & Cancer cell CM	6.07	5.81	6.01	2.28	1.84	2.1	6.07	6	6.01	6.37	6.36	6.2	3.82	3.56	3.84	7.35	7.06	7.15	18.99	18.67	19.27	9.27	9.05	8.97	9.69	9.29	9.6	11.69	11.44	11.41
		Statistics	P value			P value			P value			P value			P value			P value			P value			P value			P value			P value
		Progranulin vs Control media	p<0.0001	****		p<0.0001	****		p<0.0001	****		p=0.0004	***		p=0.0173	*		p<0.0001	****		0.9958	ns		p<0.0001	****		p=0.9067	ns		p<0.0001	****
		Progranulin & Cancer Cell CM vs Cancer cell CM	p<0.0001	****		p<0.0001	****		p=0.0002	***		p<0.0001	****		p<0.0001	****		p<0.0001	****		p<0.0001	****		p<0.0001	****		p=0.0034	**		p<0.0001	****
		Standardized	1	2	3	1	2	3	1	2	3	1	2	3	1	2	3	1	2	3	1	2	3	1	2	3	1	2	3	1	2	3
		Control media	-1.02015	-1.05077	-1.05878	-0.945653	-0.988547	-0.933395	-0.588269	-0.481632	-0.37913	-0.924192	-0.709157	-1.0322	-0.40854	-0.764536	-0.439469	-0.679736	-0.88621	-0.747792	-0.516002	-0.553354	-0.502799	0.747942	0.656574	0.908927	0.501225	0.421836	0.663344	1.04648	0.719628	0.893781
		Cancer cell CM	1.27042	0.993599	1.50524	0.0591742	0.0221916	0.217799	1.15521	0.918149	2.36793	0.27593	0.604128	1.29349	-0.933553	-1.01782	-0.884934	0.581763	0.333774	0.813415	-0.517419	-0.548638	-0.478877	-0.674042	-0.85976	-0.832783	0.34354	-0.314359	0.581723	-0.743255	-0.820436	-0.782915
		WT BMDM CM	-0.931476	-0.88396	-0.869693	-0.720682	-0.70049	-0.696367	-1.10056	-1.00136	-1.12059	-0.82735	-1.14939	-1.06211	-0.278184	0.00410246	-0.160959	-1.11196	-1.11774	-1.12345	1.42919	2.53813	0.919841	0.875831	1.34402	1.30494	-0.104114	1.54492	0.872417	0.926896	1.06405	1.24653
		WT BMDM CM + Cancer cell CM	0.541016	0.888763	0.615796	1.16147	2.03684	1.48766	0.0126348	0.116376	0.101246	0.992264	1.02146	1.51713	1.42373	2.08235	1.37781	0.999273	1.56293	1.37573	-0.593094	-0.5613	-0.615679	-1.19659	-1.14744	-1.12762	-1.93026	-0.864691	-1.71558	-1.21854	-1.16936	-1.16286

## Sheet: Figure 5
Figure 5B - qPCR analysis of myMAF and vMAF signatures in primary HStCs exposed to Cancer cell CM & progranulin, with IgG or LIF nAb
	dCt		Cthrc1			Spp1			Acta2			Col1a1			Col1a2			Postn			Socs3			Pdgfra			Hgf			Itga8
	Sample ID	1	2	3	1	2	3	1	2	3	1	2	3	1	2	3	1	2	3	1	2	3	1	2	3	1	2	3	1	2	3
	Control media	6.46	6.49	6.58	4.23	3.98	4.43	6.03	6.19	6.18	2.52	2.6	2.42	1.33	1.43	1.17	6.22	6.4	6.22	14.87	15.09	14.94	3.2	3.24	3.11	7.62	8	7.9	3.13	3.58	3.62
	Cancer cell CM + progranulin + IgG	3.35	3.59	3.39	1.36	1.28	1.07	5.1	5.15	5.1	1.97	1.7	1.69	0.06	0.27	0.07	4.66	4.65	4.51	15.46	15.78	15.21	5.3	5.31	5.34	8.94	9.77	8.94	6.28	6.31	6.43
	Cancer cell CM + progranulin + LIF nAb	4.74	4.78	4.64	1.99	1.84	1.78	5.26	5.33	5.28	2.06	1.8	1.81	0.65	0.58	0.56	6.05	5.99	5.95	14.17	14.34	14.07	5.62	5.58	5.58	9.1	9.2	9.01	5.43	5.4	5.5
	Statistics	P value			P value			P value			P value			P value			P value			P value			P value			P value			P value
	IgG vs Control media	p<0.0001	****		p<0.0001	****		p<0.0001	****		p=0.0015	**		p<0.0001	****		p<0.0001	****		p=0.0395	*		p<0.0001	****		0.0035	**		p<0.0001	****
	Lif nAb v IgG	p<0.0001	****		p=0.0087	**		p=0.0250	*		p=0.6406	ns		p=0.0041	**		p<0.0001	****		p=0.0005	***		p=0.0005	***		0.8935	ns		p=0.0014	**
	Standardized	1	2	3	1	2	3	1	2	3	1	2	3	1	2	3	1	2	3	1	2	3	1	2	3	1	2	3	1	2	3
	Control media	-1.04998	-1.05686	-1.07666	-1.28384	-1.21851	-1.32853	-1.20976	-1.4661	-1.4509	-1.31594	-1.48937	-1.08517	-1.23802	-1.36382	-1.01768	-0.76865	-0.892052	-0.76865	-0.165666	-0.512899	-0.281943	1.37787	1.30572	1.54771	1.88625	0.973546	1.19093	1.93895	1.10804	1.04596
	Cancer cell CM + progranulin + IgG	1.50167	1.05939	1.42275	0.894995	1.03891	1.45696	1.00083	0.842347	1.00083	0.176207	1.14502	1.1845	1.41388	0.800159	1.38258	1.28131	1.30288	1.62119	-0.989731	-1.31419	-0.681131	-0.645109	-0.64936	-0.661938	-0.476541	-1.16718	-0.476541	-0.812616	-0.819805	-0.847113
	Cancer cell CM + progranulin + LIF nAb	-0.283077	-0.313189	-0.204043	0.00191174	0.180621	0.257472	0.512434	0.315214	0.455106	-0.108482	0.764905	0.728323	-0.106825	0.0428135	0.0869178	-0.637082	-0.586819	-0.55213	1.36754	0.924216	1.6538	-0.767537	-0.753677	-0.753677	-0.642266	-0.736889	-0.551312	-0.532274	-0.519043	-0.562097
Figure 5E - Quantification of average colony size
			Control media			Tumour cell CM + IgG & Progranulin			Tumour cell CM + LIF nAb & Progranulin
		Colony	1	2	3	1	2	3	1	2	3
		1	262.928	31.618	103.174	1397.84	1609.18	1427.8	186.379	267.92	372.758
		2	552.481	56.579	547.489	28.29	702.25	575.779	259.6	502.558	880.309
		3	71.556	104.838	213.005	41.602	34.946	733.868	634.022	179.723	91.526
		4	597.412	44.931	417.689	29.954	359.446	226.318	349.461	748.845	412.697
		5	126.472	1033.41	337.812	965.178	730.54	404.376	262.928	477.597	401.048
		6	168.074	31.618	434.33	404.376	131.464	93.19	1437.78	599.076	91.526
		7	44.931	83.205	29.954	572.45	485.917	632.358	574.115	366.102	499.23
		8	550.817	865.332	592.42	575.779	166.41	26.626	364.438	635.686	422.681
		9	28.29	144.777	732.204	832.05	544.161	777.135	161.418	1570.91	703.914
		10	28.29	34.946	569.122	234.638	1639.14	1143.24	53.251	369.43	1243.08
		11	26.626	26.626	26.626	895.286	847.027	672.296	176.395	389.399	247.951
		12	54.915	156.425	76.549	34.946	1289.68	790.447	242.959	807.088	133.128
		13	214.669	64.9	203.02	614.053	505.886	372.758	745.517	687.273	644.007
		14	653.991	26.626	540.832	51.587	1158.21	653.991	146.441	639.014	332.82
		15	53.251	46.595	417.689	454.299	540.832	217.997	539.168	71.556	96.518
		16	26.626	28.29	467.612	462.62	615.717	555.809	287.889	342.805	304.53
		17	174.731	607.397	319.507	1048.38	1238.09	565.794	267.92	171.402	171.402
		18	1083.33	28.29	59.908	459.292	895.286	1570.91	123.143	1153.22	98.182
		19	38.274	404.376	217.997	815.409	41.602	108.167	454.299	389.399	515.871
		20	1194.82	402.712	61.572	584.099	732.204	632.358	131.464	54.915	665.64
		21	31.618	108.167	33.282	61.572	723.884	1409.49	429.338	490.91	760.494
		22	396.056	502.558	64.9	1807.21	1885.42	1041.73	366.102	61.572	66.564
		23	201.356	262.928	259.6	1389.52	647.335	660.648	933.56	372.758	279.569
		24	1139.91	26.626	28.29	106.502	547.489	1136.58	489.245	407.705	645.671
		25	28.29	530.848	124.808	427.674	592.42	1304.65	712.235	221.325	773.807
		Average	309.989	226.185	275.176	571.785	746.582	709.373	413.163	479.128	434.197
Figure 5F - qPCR analysis of myMAF and vMAF signatures in primary HStCs exposed to LIF, Progranulin, or both
	2^(-ddCt)			Cthrc1					Spp1					Acta2					Col1a1					Col1a2					Postn					Socs3					Pdgfra					Hgf					Itga8
	Sample ID	1	2	3	4	5	1	2	3	4	5	1	2	3	4	5	1	2	3	4	5	1	2	3	4	5	1	2	3	4	5	1	2	3	4	5	1	2	3	4	5	1	2	3	4	5	1	2	3
	Control media	0.99447	1.08824	1.11884	0.934327	0.883928	0.99585	1.06733	0.955283	1.10496	0.89131	0.939523	1.04972	1.01396	1.08673	0.876606	0.948684	1.2518	0.955283	0.988971	0.89131	1.07773	0.93174	1.01255	0.951318	1.03383	0.974004	1.06585	0.95396	0.883928	1.14235	0.89131	0.988971	0.968618	1.03097	1.13603	1.07923	0.952638	0.965936	1.10191	0.913831	1.02527	1.09126	0.93045	0.956608	1.00417	0.975355	1.04536	0.929161
	Progranulin	12.6582	9.93142	8.76649	13.1046	11.5675	4.38933	4.0671	4.38933	6.33788	3.84771	16.3362	15.0324	14.723	18.8959	13.3614	4.12387	4.01111	3.39638	3.61501	5.75175	1.63354	1.50316	1.09278	1.11574	1.22095	3.34499	3.29893	3.23104	4.35297	2.85205	0.588046	0.592136	0.51907	0.430475	0.544876	0.503478	0.48971	0.586417	0.61132	0.659754	1.17772	0.892547	0.810003	0.75576	0.886382	0.115343	0.266831	0.294023
	LIF	1.78015	1.33978	1.42603	1.71951	2.22222	5.3295	4.01111	4.09539	5.3295	3.56524	5.73582	3.94493	4.11246	3.24901	2.37841	1.02385	0.729005	0.968618	0.680185	0.825878	6.85901	5.23431	6.67145	6.95476	4.05022	1.61552	1.20748	1.36794	1.19086	1.68413	0.0079988	0.00488983	0.00462606	0.00944653	0.0124648	4.50023	3.34035	3.73213	4.16986	5.09824	1.53262	1.33422	1.37173	1.49071	1.32501	1.22603	1.5305	1.2605
	Progranulin & LIF	26.0281	30.3158	26.575	51.3396	36.3026	15.4979	14.261	14.0646	10.3675	17.6794	12.295	12.295	12.9063	9.12611	10.4831	3.54062	3.54062	3.32649	2.9363	4.87026	10.5414	10.5414	9.50048	11.1425	16.089	4.96571	4.93141	4.35297	6.55229	7.02257	0.103235	0.0923977	0.0880215	0.129767	0.0969914	0.178006	0.251739	0.360982	0.285191	0.11908	0.76631	0.714992	0.832776	0.730016	0.815637	0.421616	0.63905	0.670821
Figure 5G - Immunoblot of 3D culture primary HStCs exposed to Progranulin, LIF, or Both
	pSTAT3		STAT3		αSMA			Gapdh
Figure 5H - Densitometry of SMA relative to Gapdh, in Fig 5D
			Gapdh normalisation	αSMA	αSMA normalised	Fold change
		Control media	1	911.234	911.234	1
		Progranulin	0.9905	10014.1	10110.1	11.095
		LIF	1.11962	5991.25	5351.15	5.87242
		Progranulin & LIF	1.12923	9293.02	8229.53	9.0312
Figure 5I - Densitometry of pSTAT3 activity, relative to STAT3 and normalised to Gapdh, in Fig 5D
			Gapdh normalisation	pSTAT3	pSTAT3 normalised	STAT3	STAT3 normalised	pSTAT3/STAT3 ratio	Fold change
		Control media	1	185.385	185.385	8828.56	8828.56	0.0209983	1
		Progranulin	0.9905	189.435	191.252	11197.5	11304.9	0.0169176	0.805663
		LIF	1.11962	9574.94	8551.97	11563.5	10328.1	0.82803	39.4331
		Progranulin & LIF	1.12923	7995.2	7080.23	11094.9	9825.22	0.720617	34.3178
Figure 5J - qPCR of Grn mRNA expression in sorted cell populations
			Grn				Grn
	dCt	1	2	3	2^(-dCt)	1	2	3
	Cancer cell	3.68	4.08	3.98		0.0780207	0.0591286	0.0633725
	Macrophage	0.06	0.15	0.18		0.959264	0.90125	0.882703
	GFP+ MAF	2.02	1.64	1.85		0.246558	0.320856	0.277392
Figure 5K - qPCR of Lif mRNA expression in sorted cell populations
			Lif				Lif
	dCt	1	2	3	2^(-dCt)	1	2	3
	Cancer cell	4.32	4.8	4.51		0.0500669	0.0358968	0.0438889
	Macrophage	9.19	9.22	9.15		0.00171212	0.00167689	0.00176025
	GFP+ MAF	10.74	10.66	10.92		0.000584706	0.000618045	0.000516122
Figure 5N - Sum of metastatic area in Pdgfrb-GFP mice treated with IgG or LIF nAb
		Metastatic area (mm2)
	Mouse	IgG	LIF nAb
	1	7.02654	2.18372
	2	4.98046	0.798047
	3	1.68878	2.38393
	4	5.48761	0.494501
	5	2.67725	2.06758
Figure 5P - Percentage area occupied by GFP+ cell per field of view
		GFP area (% occupied)
	Mouse	IgG	LIF nAb
	1	10.887	4.68633
	2	12.7605	6.0395
	3	10.4088	10.5724
	4	13.3392	5.00033
	5	8.6328	4.9416
Figure 5R - Number of αSMA+ and % αSMA+pSTAT3+ cells per field of view in liver metastasis of Pdgfrb-GFP mice treated with IgG or LIF nAb, reported as fold change to Ctrl		αSMA+		% αSMA+pSTAT3+
	Mouse	Vehicle	STAT3i	Vehicle	STAT3i
	1	0.83623	0.665508	1.02219	0.368298
	2	0.933347	0.55919	1.02249	0.375671
	3	1.03251	0.697199	1.01046	0.28025
	4	0.975261	0.862809	0.84546	0.346928
	5	1.22265	0.729912	1.0994	0.328096
[truncated: 2 more columns]

## Sheet: Figure 6
Figure 6A - Immunoblotting of pSTAT3 activity in response to progranulin, LIF, or Both, in LX2 cells.
		pSTAT3		STAT3		alpha-tubulin
Figure 6B - Densitometric analysis from Figure 6A
		alpha tubulin (normalised to DMEM)	pSTAT3/STAT3 ratio	Ratio normalised to alpha tubulin	Fold change pSTAT3 activity
10 min	DMEM	1	0.143953	0.143953	1
	PGRN	0.626359	0.0552411	0.0881939	0.612657
	LIF	1.15021	1.64336	1.42875	9.9251
	BOTH	1.26471	2.78725	2.20387	15.3096
30 min	DMEM	1	0.0713687	0.0713687	1
	PGRN	1.11909	0.0729407	0.0651789	0.91327
	LIF	1.17456	1.367	1.16384	16.3074
	BOTH	1.09037	2.90666	2.66576	37.352
120 min	DMEM	1	0.539292	0.539292	1
	PGRN	1.05987	0.107004	0.10096	0.187208
	LIF	0.923717	0.997644	1.08003	2.00269
	BOTH	0.909004	3.42261	3.76523	6.9818
Figure 6G - Uptake of FL-PGRN in SCRAMBLE or SORT1 siRNA treated LX2 cells
	Scramble		Sort1-/-
	Cell	IntDen (arb units)	Cell	IntDen (arb units)
	1	1.53852e+06	1	185376
	2	763177	2	378982
	3	740835	3	522822
	4	1.03312e+06	4	583538
	5	1.09525e+06	5	359196
	6	1.17531e+06	6	372682
	7	699737	7	401869
	8	609007	8	389432
	9	508140	9	366887
	10	533408	10	527521
	11	428783	11	413904
	12	880078	12	651565
	13	731584	13	486920
	14	632795	14	1.04231e+06
	15	1.00788e+06	15	591488
	16	794554	16	603637
	17	729207	17	272398
	18	1.01525e+06	18	320776
	19	647919	19	381454
	20	754411	20	236813
	21	1.07459e+06	21	481465
	22	728576	22	455490
	23	1.93188e+06	23	240941
	24	1.34794e+06	24	336527
	25	643504	25	423296
	26	855201	26	350649
	27	992921	27	336904
	28	776081	28	453534
	29	1.25897e+06	29	302383
	30	1.07527e+06	30	265472
	31	1.10016e+06	31	448950
	32	1.0137e+06	32	409220
	33	1.12117e+06	33	472805
	34	1.01415e+06	34	255272
	35	1.132e+06	35	301599
	36	646723	36	346695
	37	736198	37	462404
	38	645874	38	378194
	39	997727	39	207970
	40	632511	40	159554
	41	767488	41	464703
	42	1.10689e+06	42	246705
	43	746104	43	359115
	44	1.0254e+06	44	386311
	45	772409	45	465810
	46	1.04831e+06	46	374275
	47	835884	47	367630
	48	837431
Figure 6H - Immunoblot of pSTAT3 activity in SCRAMBLE or SORT1 siRNA treated LX2 cells stimulated with LIF and Progranulin
	Sortilin		Gapdh	pSTAT3		STAT3
Figure 6I - Densitometric analysis from 6H
			Gapdh (normalised to DMEM)	Ratio pSTAT3/STAT3 acivity	Normalised to Gapdh	Fold change (relative to control)
	SCRAMBLE	DMEM	1	0.0410109	0.0410109	1
		PGRN	1.09095	0.0456403	0.0418356	1.02011
		LIF	0.93829	2.88868	3.07866	75.0695
		BOTH	0.980326	3.60753	3.67993	89.7306
	SORT1	DMEM	1	0.0442593	0.0442593	1
		PGRN	0.922351	0.0400994	0.0434752	0.982286
		LIF	0.994927	1.72538	1.73418	39.1822
		BOTH	0.926721	1.15235	1.24347	28.0951
Figure 6K - Uptake of FL-PGRN or Truncated-PGRN by LX2 cells
	FL PGRN		Tr. PGRN
	Cell	IntDen (arb units)	Cell	IntDen (arb units)
	1	1.00796e+06	1	493599
	2	1.16013e+06	2	390821
	3	1.24416e+06	3	499868
	4	855078	4	293105
	5	1.13033e+06	5	377282
	6	1.23968e+06	6	444286
	7	1.18741e+06	7	1.00478e+06
	8	1.38971e+06	8	807485
	9	1.36946e+06	9	355714
	10	1.22132e+06	10	396222
	11	1.31651e+06	11	372147
	12	1.74532e+06	12	1.0586e+06
	13	1.13315e+06	13	715185
	14	815856	14	441538
	15	1.15352e+06	15	421533
	16	1.55172e+06	16	642654
	17	1.13355e+06	17	523823
	18	1.98996e+06	18	341126
	19	1.20283e+06	19	947062
	20	825198	20	650099
	21	967898	21	604613
	22	1.13472e+06	22	790383
	23	2.32827e+06	23	511993
	24	1.30199e+06	24	448669
	25	1.78161e+06	25	445013
	26	2.37459e+06	26	464635
	27	2.48436e+06	27	446851
	28	2.6779e+06	28	334250
	29	2.3432e+06	29	240563
	30	2.46707e+06	30	221657
	31	1.53229e+06	31	457643
	32	2.3914e+06	32	526879
	33	1.95016e+06	33	322479
	34	1.21272e+06	34	308266
	35	792259	35	251532
	36	1.35657e+06
	37	785445
	38	1.13811e+06
	39	1.80592e+06
	40	1.065e+06
	41	1.36029e+06
	42	1.00426e+06
	43	1.05564e+06
	44	841375
	45	1.47564e+06
	46	1.19552e+06
	47	736095
	48	1.19139e+06
	49	1.30544e+06
	50	1.9467e+06
	51	1.12356e+06
Figure 6L - Immunoblot of pSTAT3 activity in LX2 cells stimulated with LIF in combination with either FL-PGRN or Trunc-PGRN
	pSTAT3			STAT3		Gapdh
kDa			kDa		kDa
Figure 6M - Densitometric analysis from Figure 6L
			Gapdh (normalised to DMEM)	Ratio pSTAT3/STAT3 acivity	Normalised to Gapdh	Fold change (relative to control)
	FL PGRN	DMEM	1	0.0854783	0.0854783	1
		PGRN	1.17961	0.220944	0.187303	2.19123
		LIF	1.004	2.01194	2.00393	23.4437
		BOTH	1.19702	4.19825	3.50726	41.031
	Tr. PGRN	DMEM	1	0.0771716	0.0771716	1
		PGRN	1.03717	0.156586	0.150974	1.95634
		LIF	1.03552	1.00684	0.972307	12.5993
		BOTH	1.04507	0.601371	0.575435	7.45657
Figure 6P - Quantification of detectable puncta
	DMEM		LIF		PGRN		LIF+PGRN		Tr. PGRN		Tr.PGRN+LIF
	Cell	Puncta count	Cell	Puncta count	Cell	Puncta count	Cell	Puncta count	Cell	Puncta count	Cell	Puncta count
	1	15	1	79	1	41	1	60	1	6	1	5
	2	7	2	58	2	20	2	76	2	5	2	5
	3	10	3	77	3	20	3	39	3	8	3	5
	4	11	4	81	4	15	4	43	4	13	4	10
	5	33	5	78	5	20	5	65	5	18	5	8
	6	24	6	52	6	29	6	53	6	24	6	8
	7	6	7	50	7	35	7	75	7	18	7	7
	8	6	8	50	8	12	8	53	8	6	8	7
	9	6	9	51	9	62	9	70	9	8	9	6
	10	6	10	31	10	30	10	70	10	5	10	6
	11	18	11	59	11	35	11	61	11	6	11	10
	12	12	12	41	12	24	12	61	12	24	12	4
	13	22	13	43	13	26	13	67	13	18	13	4
	14	23	14	37	14	32	14	67	14	6	14	5
	15	10	15	37	15	32	15	44.5	15	28	15	6
	16	8	16	37	16	19	16	44.5	16	24	16	5
	17	7	17	41	17	19	17	91	17	6	17	7
	18	6	18	45	18	40	18	68	18	12	18	8
	19	15	19	24	19	29	19	57	19	18	19	7
	20	18	20	24	20	24	20	57	20	15	20	7
	21	19	21	15	21	25	21	56	21	8	21	5
	22	11	22	19	22	27	22	25	22	6	22	6
	23	18	23	15	23	25	23	55	23	5	23	4
	24	16	24	29	24	25	24	34	24	7	24	5
	25	16	25	29	25	25	25	53	25	19	25	3
	26	20	26	20	26	35			26	24	26	6
	27	11	27	39					27	11	27	5
	28	22	28	19					28	9	28	7
	29	10	29	14					29	6	29	7
									30	18	30	8
									31	9	31	2
											32	2

## Sheet: Figure 7
Figure 7A - myMAF up and downregulated genes in GO: Extracellular region
Gene	Log2FC	q-value (-log10)					Figure 7C - qPCR of selected secreted factors in myMAFs, generated in vitro in the presence or absence of STAT3i
CTHRC1	2.37027	165.577
SPP1	2.25673	38.1772					ddCt		Spp1			Col1a1			Postn			Tnc
FBLN2	1.66814	128.085					Sample ID	1	2	3	1	2	3	1	2	3	1	2	3
TIMP1	1.47226	83.1739					DMSO	-0.176667	0.203333	-0.0266667	-0.0294261	-0.0794261	-0.159426	0.0433333	0.0233333	-0.0666667	0.183333	-0.0366667	-0.146667
COL8A1	1.42435	88.4306					STAT3i	0.853333	0.583333	0.683333	1.46057	1.17057	0.920574	1.06333	1.10333	1.01333	0.873333	0.863333	0.733333
TNC	1.41087	49.6635					2^(-ddCt)		Spp1			Col1a1			Postn			Tnc
CRLF1	1.34672	56.0942					Sample ID	1	2	3	1	2	3	1	2	3	1	2	3
CXCL14	1.25665	19.4123					DMSO	1.13027	0.868541	1.01866	1.02061	1.0566	1.11684	0.97041	0.983957	1.04729	0.880666	1.02574	1.10701
FN1	1.14087	83.2865					STAT3i	0.553504	0.66742	0.622725	0.363349	0.444245	0.528299	0.478525	0.46544	0.4954	0.545884	0.549681	0.601513
THBS1	1.10403	41.6615
PLA1A	1.0965	88.1746
SDC1	1.05922	59.5986					Figure 7E - Heatmap for qPCR of immunostimulatory and immunosuppressive macrophage markers in response to myMAF (+/- STAT3i) CM
INHBA	1.05746	38.0246
VCAN	0.965365	52.2426					dCt		H2aa			Cxcl10			Arg1			Chil3			Mrc1
BMP1	0.963942	113.277					Sample ID	1	2	3	1	2	3	1	2	3	1	2	3	1	2	3
COL11A1	0.95992	30.5171					Control media	2.25	2.26	2.37	11.87	12.11	12.34	15.44	15.39	15.41	10.07	10.09	10.3	11.17	11.43	10.86
COL12A1	0.956644	40.2865					myMAF (DMSO) CM	2.63	2.66	2.67	9.35	9.41	9.42	12.38	12.38	12.34	5.05	5	5.56	7.16	7.18	7.21
WNT4	0.94117	32.8794					myMAF (STAT3i) CM	2.92	2.95	2.88	12.04	12.2	12.04	13.21	13.22	13.17	7.31	7.46	7.82	7.97	7.99	7.9
PGK1	0.902423	29.5114					DMSO	2.24	2.31	2.32	11.58	12	11.8	15.64	15.4	15.85	10.6	10.68	10.32	10.95	11	10.93
MMP14	0.861736	69.9281					STAT3i	2.49	2.46	2.48	11.06	11.13	11.05	18.14	17.94	17.66	10.86	10.57	10.33	11.01	10.93	10.87
POSTN	0.848289	21.7825
TGFB1	0.839338	39.8996					Statistics	P value			P value			P value			P value			P value
COL5A1	0.835524	85.7167					myMAF CM vs Control media	p=0.0507	ns		p<0.0001	****		p<0.0001	****		p<0.0001	****		p<0.0001	****
LOXL2	0.796096	43.4112					STAT3i myMAF CM vs myMAF CM	p=0.2509	ns		p<0.0001	****		p<0.0001	****		p<0.0001	****		p<0.0001	****
COL15A1	0.789852	27.0501					Control media + STAT3i vs Control media + DMSO	p=0.5898	ns		p<0.0001	****		p<0.0001	****		p=0.9934	ns		p=0.9997	ns
MIF	0.76165	27.5686
PLAUR	0.742307	38.762
GPC1	0.737573	49.4584					Standardized	1	2	3	1	2	3	1	2	3	1	2	3	1	2	3
LGALS1	0.678115	84.4157					Control media	1.23775	1.18557	0.634858	-0.490892	-0.573965	-0.641603	-0.67179	-0.660399	-0.665003	-0.586576	-0.587789	-0.599555	-0.770043	-0.797388	-0.730295
PRSS35	0.662997	18.057					myMAF (DMSO) CM	-0.511432	-0.63089	-0.67016	2.0762	1.94955	1.92894	1.69892	1.69892	1.77465	2.18294	2.28372	1.33202	1.73565	1.69887	1.64465
COL7A1	0.63949	20.1818					myMAF (STAT3i) CM	-1.56844	-1.66615	-1.43497	-0.551146	-0.601723	-0.551146	0.5205	0.510033	0.5631	-0.0780621	-0.136975	-0.255712	0.587921	0.566943	0.663678
COL1A1	0.632819	69.1931					DMSO	1.27273	0.913311	0.863375	-0.499588	-0.634302	-0.575024	-0.668037	-0.608898	-0.712299	-0.595273	-0.599555	-0.578272	-0.766949	-0.772703	-0.764591
IGFBP3	0.612098	3.38731					STAT3i	0.0653277	0.199414	0.109714	-0.268133	-0.304356	-0.262813	-0.937025	-0.928436	-0.914224	-0.608363	-0.593606	-0.578938	-0.77383	-0.764591	-0.757318
CCL2	0.610483	2.07555
SERPINF1	0.608195	22.6819
FST	0.595755	23.384
ADAMTS12	0.593776	36.0721					Figure 7G - qPCR of Spp1 in sorted cell populations from Pdgfrb-GFP mice
VEGFA	0.587802	6.61261
ALDOA	0.583751	24.9281					dCt - Spp1		GFP+ MAF			Cancer cell			Immune cell
WNT11	0.575909	35.58					Sample ID	1	2	3	1	2	3	1	2	3
ACTG1	0.573252	38.9431					Vehicle	2.72	2.56	2.5	2.78	2.51	2.59	4.35	5.3	5.39
COL1A2	0.571029	56					STAT3i	3.61	3.64	3.72	3.45	3.58	3.45	4.05	4.45	3.94
SERPINE2	0.568314	10.0878					2^(-dCt)		GFP+ MAF			Cancer cell			Immune cell
OLFML2B	0.550269	20.9706					Sample ID	1	2	3	1	2	3	1	2	3
DKK2	0.549085	30.2993					Vehicle	0.151774	0.169576	0.176777	0.145592	0.175556	0.166086	0.0490365	0.0253829	0.0238478
FSTL1	0.546014	63.2062					STAT3i	0.0818996	0.0802141	0.0758872	0.0915054	0.0836205	0.0915054	0.060371	0.0457527	0.0651541
GLIPR2	0.54543	40.4737
TGFB2	0.538747	8.15864
HILPDA	0.531729	2.86398					Figure 7H - Immunoblot and densitometry analaysis of secreted Osteopontin by myMAFs +/- STAT3i
IL33	0.527309	10.9101
TFPI2	0.511018	21.0996					Ponceau		Osteopontin
LOX	0.500539	21.308
COL5A3	0.489703	4.06349																		Ponceau	Osteopontin density	Normalised to Ponceau	Fold change
CTSC	0.476042	31.3224												Lane 2&3 - Biological rep 1					Vehicle	1	34123	34123	1
FRZB	0.464338	22.2168												Lane 6&7 - Biological rep 2 (Shown in figure)					STAT3i	0.972115	18247.3	18770.7	0.550089
BMPER	0.460274	33.1152
SULF1	0.447225	21.118
TGFB3	0.440653	18.2373
ITIH5	0.438048	5.75203
HBEGF	0.425859	5.40782
LOXL3	0.424566	12.52					Figure 7J - Heatmap for qPCR of immunostimulatory and immunosuppressive macrophage markers in response to recombinant Osteopontin
P3H1	0.422725	24.585
COL5A2	0.41791	42.4389					dCt		H2aa			Cxcl10			Arg1			Chil3			Mrc1
FBN1	0.405598	20.1911					Sample ID	1	2	3	1	2	3	1	2	3	1	2	3	1	2	3
LAMA1	0.404785	34.9914					Control media	1.31	0.93	0.96	5.76	5.72	5.76	13.17	13.07	13.2	11.59	11.12	11.94	5.19	5.55	5.7
C1QTNF6	0.395323	21.3224					Recombinant Osteopontin	5.26	5.06	4.77	6.95	6.8	6.98	10.26	10.68	11.08	10.66	11	10.76	1.45	1.05	1.99
MMP10	0.38632	11.699
CCN4	0.381863	17.4572					Statistics	P value			P value			P value			P value			P value
CFL1	0.377399	32.8182						p<0.0001	****		p<0.0001	****		p=0.0005	***		p=0.0450	*		p=0.0002	***
CLIC1	0.374984	27.4034
NPC2	0.373613	21.4724
AEBP1	0.367657	12.6882					Standardized	1	2	3	1	2	3	1	2	3	1	2	3	1	2	3
HDLBP	0.363496	28.7721					Control media	0.589847	1.07589	1.03269	0.879948	0.971687	0.879948	-0.854936	-0.829444	-0.862245	-0.902664	-0.0180865	-1.39746	-0.827622	-0.857532	-0.867954
DPYSL3	0.362451	16.9666					Recombinant Osteopontin	-0.918719	-0.903201	-0.87651	-0.952954	-0.796242	-0.982388	1.45943	0.785169	0.302029	1.17671	0.257863	0.883641	0.846645	1.42486	0.281601
CALU	0.359917	26.4225
ANXA1	0.348788	12.7986
SRPX2	0.343439	8.81248
GARS	0.338476	8.72354
S100A11	0.336593	28.7305					Figure 7L - Heatmap for qPCR of immunostimulatory and immunosuppressive macrophage markers in response to myMAF CM + Osteopontin neutralising antibody or IgG control
ENPP3	0.335828	14.8894
GPI1	0.32664	4.70553
ANXA2	0.321453	4.95468
NUDCD2	0.321043	12.2336					dCt		H2aa			Cxcl10			Arg1			Chil3			Mrc1
TIMP3	0.314215	2.79457					Sample ID	1	2	3	1	2	3	1	2	3	1	2	3	1	2	3
S100A10	0.313985	12.618					Control media	7.07	7.16	7.2	13.17	13.22	13.18	13.02	12.87	12.86	16.19	15.97	16.28	8.13	8.27	8.31
FSTL3	0.305887	5.01818					myMAF CM + IgG	7.87	8.03	7.78	9.63	9.98	9.66	7.85	7.92	7.78	11.23	11.39	11.58	3.23	3.48	3.24
YBX1	0.305025	29.2495					myMAF CM + Opn nAb	14.2	14.21	14.26	9.27	9.16	9.43	12.69	12.46	12.53	17.52	17.06	16.84	13.04	13.29	13.27
PAPPA	-0.301905	4.54975
FBLN7	-0.303756	10.1555					Statistics	P value			P value			P value			P value			P value
ANGPTL2	-0.304411	5.85699					myMAF CM + IgG vs Control media	p<0.0001	****		p<0.0001	****		p<0.0001	****		p<0.0001	****		p<0.0001	****
SEMA3D	-0.30652	12.7328					myMAF CM + Opn nAb vs myMAF CM + IgG	p<0.0001	****		p=0.0137	*		p<0.0001	****		p<0.0001	****		p<0.0001	****
TGFBR3	-0.314977	12.1192
RNASET2A	-0.318666	8.51145					Standardized	1	2	3	1	2	3	1	2	3	1	2	3	1	2	3
GSTM2	-0.328122	8.73049					Control media	1.19225	1.04563	0.983338	-1.25894	-1.26441	-1.26005	-0.678838	-0.672549	-0.672106	-0.645415	-0.633316	-0.649857	-0.625976	-0.632614	-0.634395
FZD4	-0.328562	13.0066					myMAF CM + IgG	0.160279	0.0141033	0.249913	0.449499	0.0468585	0.411033	1.32999	1.23213	1.43271	1.56712	1.32715	1.07469	1.44518	1.10424	1.43038
LIFR	-0.335457	8.40121					myMAF CM + Opn nAb	-1.21489	-1.21501	-1.2156	0.979258	1.16932	0.727435	-0.664087	-0.651619	-0.655626	-0.689646	-0.678675	-0.672055	-0.695362	-0.695742	-0.695714
IFNAR2	-0.335755	13.9508
FLT3L	-0.336794	14.2581
GPC4	-0.337752	8.70774
VSTM4	-0.353528	13.7932
WNT5A	-0.357182	9.08778
CCDC3	-0.362992	10.4486
GHR	-0.368164	13.9747
NGF	-0.374348	10.9508
TNFSF9	-0.375438	3.05978
HSPA1B	-0.379634	1.36132
FCGRT	-0.385404	17.6073
SDC4	-0.390575	6.83268
HMGB1	-0.393019	24.1068
IL6ST	-0.400917	15.6289
DPT	-0.406658	7.54212
ADAMTSL1	-0.407065	12.9957
XDH	-0.408959	20.0531
TNFSF12	-0.414168	25.426
ITM2B	-0.416788	35.6968
ENG	-0.42681	29.8125
IGF1	-0.435712	13.6253
IGFBP7	-0.438924	40.6737
ADAMTS2	-0.439509	4.17587
HGF	-0.453644	1.97731
IGSF10	-0.455268	19.719
C1QTNF2	-0.466739	23.7352
LAMB2	-0.477562	14.3354
KITL	-0.477688	25.2069
H2-Q4	-0.484248	22.6478
ADAMTS1	-0.492045	9.05257
PAMR1	-0.496772	22.0655
RNASE4	-0.496811	12.5258
PCOLCE	-0.500785	26.9914
CPXM1	-0.504393	7.93181
CPQ	-0.509983	30.6904
F3	-0.511536	12.9666
CPXM2	-0.512445	8.67366
FAM180A	-0.512889	19.0835
ADAMTS10	-0.514794	22.9872
B2M	-0.516273	30.6126
C1QTNF7	-0.522182	19.9666
MASP1	-0.527887	19.8794
ICAM1	-0.527891	17.1884
TGM2	-0.541871	17.0334
RARRES2	-0.552362	35.6757
CFH	-0.560505	31.9747
AHSG	-0.563223	11.6778
LTBP4	-0.565963	31.6655
PLTP	-0.567656	25.2314
SMOC2	-0.575281	8.58838
AHNAK	-0.583906	26.8447
DCN	-0.584853	42.054
COL4A4	-0.584899	30.3958
C2	-0.588997	26.2104
LAMA2	-0.592477	36.8962
H2-K1	-0.600423	23.9281
CRISPLD2	-0.605981	14.8297
BMP4	-0.610606	22.5817
LBP	-0.617749	2.8299
PODN	-0.655487	21.2541
PI15	-0.656559	33.5229
OGN	-0.66643	5.65561
ACE	-0.680564	34.9066
FMOD	-0.685893	1.84545
ITGBL1	-0.737639	23.52
SERPINA3N	-0.773178	21.7595
COL14A1	-0.781246	21.5129
H2-D1	-0.79299	42.426
CP	-0.794971	45.8928
COLEC11	-0.795764	26.8297
FTH1	-0.81304	70.9355
TNXB	-0.819811	32.7352
SVEP1	-0.823187	40.4078
MATN2	-0.826904	38.4828
SERPING1	-0.834929	68.2464
IIGP1	-0.852583	31.6073
SELENOP	-0.865569	56.1938
CILP	-0.867336	5.67985
CD34	-0.921301	54.4437
MFAP4	-0.92153	31.6326
FBLN5	-0.934847	17.6144
ADAMTS5	-0.941754	39.7077
CCL19	-0.952659	41.8069
LPL	-0.974314	53.8508
C1RA	-0.975914	75.8539
SOD3	-0.976597	66.3125
COL6A6	-0.986849	48.0716
CLEC3B	-0.995646	19.6757
SPARCL1	-1.00515	56.9393
ELN	-1.01043	57.6819
GSTM1	-1.04721	77.2366
PRELP	-1.08143	78.8761
TGFBI	-1.11436	48.2306
VEGFD	-1.13953	40.8386
HTRA3	-1.14186	28.3737
ADAMTSL2	-1.19709	48.4078
IL11RA1	-1.22049	60.8761
IGFBP4	-1.24589	71.2013
GDF10	-1.30353	56.0306
MGP	-1.34109	24.9355
FBLN1	-1.386	97.8539
C3	-1.46524	16.054
FGL2	-1.60108	59.2958
CST3	-1.61523	122.082
C4B	-1.65983	52.4935
CXCL12	-1.6675	54.4895
APOE	-1.71806	101.604
GAS6	-1.72945	36.4202
GSN	-2.07587	47.3799

## Sheet: Figure 8
Figure 8C - Number of F480+ and % YM1+F480+ cells per field of view in liver metastasis of STAT3cKO mice, reported as fold change to Ctrl
		F480+		% Ym1+F480+
	Mouse	STAT3-WT	STAT3-cKO	STAT3-WT	STAT3-cKO
	1	0.94168	0.286422	0.634183	0.385426
	2	1.04571	1.15109	0.853059	0.275149
	3	0.728214	1.36591	1.21015	0.449737
	4	1.25377	1.82526	0.705083	0.403877
	5	1.18487	1.50642	1.37587	0.597883
	6	0.845755	0.943031	1.22165	0.503983
Figure 8E - Number of CD8+ T cells per field fo view
		CD8+ cells/FoV
	Mouse	STAT3-WT	STAT3-cKO
	1	8.66667	18.3333
	2	9.66667	16.6667
	3	7	9.66667
	4	10.3333	12.3333
	5	9.33333	16
	6	12.6667	12.3333
Figure 8F - Number of CD8+GranzymeB+ cells per field fo view
		CD8+GranzymeB+ cells/FoV
	Mouse	STAT3-WT	STAT3-cKO
	1	0	1.66667
	2	0.666667	1.33333
	3	0.333333	1
	4	0.333333	1.33333
	5	0.5	2.66667
	6	0.666667	2.33333
Figure 8I - Number of F480+ and % YM1+F480+ cells per field of view in liver metastasis of Pdgfrb-GFP mice treated with Vehicle or STAT3i
		F480+		% Ym1+F480+
	Mouse	Vehicle	STAT3i	Vehicle	STAT3i
	1	0.82444	1.09498	0.858191	0.522176
	2	0.944504	0.696371	1.07785	0.559172
	3	1.06137	0.818036	1.08263	0.54926
	4	0.872465	1.75614	0.873058	0.434789
	5	1.508	0.822839	0.768878	0.383031
	6	0.789221	1.1254	1.3394	0.631659
Figure 8J - Number of CD8+ T cells per field fo view
		CD8+ cells/FoV
	Mouse	Vehicle	STAT3i
	1	9.66667	20.3333
	2	16.6667	21.3333
	3	13.6667	37
	4	4.66667	32
	5	9.66667	9.33333
	6	4.33333	16
Figure 8K - Number of CD8+GranzymeB+ cells per field fo view
		CD8+ GranzymeB+ cells/FoV
	Mouse	Vehicle	STAT3i
	1	0	3
	2	0.666667	0.666667
	3	0.333333	4
	4	0	2
	5	0	1
	6	0	2.66667
Figure 8L - % of IFNγ+ CD8+ cells in metastatic tumours of Pdgfrb-GFP mice treated with Vehicle and STAT3i mice
			Viable %	% CD8	% IFNγ
	Vehicle	1	81.6	20.2	10.7
		2	76.2	16.2	3.9
		3	76.3	16.9	11.7
		4	78.9	17.6	8.4
	STAT3i	1	73.2	19.9	13.2
		2	90.2	22.1	16.9
		3	86.4	20.9	12.6
		4	83.1	21.2	13.9

## Sheet: Sup Fig S1
Figure S1A - Percentage of GFP+ staining localising with PDGFRα and αSMA staining per field of view
	Mouse	% GFP among PDGFRα mask	% GFP among αSMA mask
	1	73.1684	93.504
	2	76.6434	91.8486
	3	64.1156	94.8127
	4	64.9047	95.2061
Figure S1D - Percentage of F480+ cells among viable, CD45+, Cd11b+ cells
		Mouse	Viable (%)	CD45 (%)	Cd11b+ (%)	F4/80+ (%)
	IgG	1	79.3	81.1	68.8	15.1
		2	85.7	88.2	66.7	14.6
		3	76.2	79.9	50.9	14.9
		4	79	82.2	62.9	11.5
	αCSF1R	1	68.4	67.8	63.4	3.3
		2	72.1	72.9	60.5	5.57
		3	65.8	68.4	68.3	4.52
		4	71.3	74.4	54.5	4.42
Figure S1F - Percentage change in F480+ and GFP+ staining area, per field of view
		Mouse	GFP+ (% area)	F480+ (% area)
	IgG	1	16.39	9.43667
		2	14.3767	7.18
		3	9.43	13.5167
		4	13.1967	7.03
	αCSF1R	1	5.16	3.27333
		2	4.18667	2.62667
		3	5.09667	2.83
		4	6.11333	3.22333
Figure S1H - Total metastatic area of Pdgfrb-GFP mice treated with IgG or αCSF1R
		Total metastatic area (mm2)
	Mouse	IgG	αCSF1R
	1	3.88449	2.78293
	2	3.74314	0.366142
	3	5.98538	1.08088
	4	3.39089	2.66486
Figure S1H - Total metastatic area of liver metastases from KPC mice treated with vehicle or CSF1Ri
		Total metastatic area (mm2)
	Mouse	Vehicle	CSF1Ri
	1	2.21742	2.42529
	2	4.64906	2.65135
	3	13.0553	0.261711
	4	6.16942	0.987963
	5	2.60083	0
	6	12.9117	0
	7	0	0
	8	0	0
Figure S1M - Percentage area of CK19 positive staining
		CK19 staining (% area)
	Mouse	Vehicle	CSF1Ri
	1	23.68	16.6
	2	22.54	11.41
	3	21.8867	19.5933
	4	21.69	17.0333
Figure S1N - Percentage area of F480 positive staining
		F480 staining (% area)
	Mouse	Vehicle	CSF1Ri
	1	3.91	2.04667
	2	3.59333	2.08333
	3	2.44667	1.83333
	4	3.85333	2.21667
Figure S1P - Percentage area of PDGFRβ positive staining
		PDGFRβ staining (% area)
	Mouse	Vehicle	CSF1Ri
	1	16.6267	8.45
	2	12.9933	9.43667
	3	17.4167	4.44
	4	21.1933	3.71

## Sheet: Sup Fig S3
Figure S3F - Percentage of MCAM+ cells among GFP+ cells
		Percentage of MCAM+ cells
	Mouse	Healthy	Metastatic
	1	38.3562	5.80645
	2	41.9355	7.33945
	3	54.902	7.44681
	4	43.3333	8.65385

[truncated: 4 more sheets: Sup Fig S4, Sup Fig S5, Sup Fig S6, Sup Fig S7]
